# Supplementary material for: Inferring cell developmental stage-specific lncRNA regulation in the developing human neocortex with CDSlncR
Source: Front Mol Neurosci. 2023 Jan 13;15:1037565. doi: 10.3389/fnmol.2022.1037565 (PMC9880432; doi:10.3389/fnmol.2022.1037565)
Supplement: Supplementary file 1 [file Table_1.XLSX]

## Sheet: conserved
The different developmental stages in human neocortex: GW16, GW19.5, GW20.5, GW21, GW23.5
Among different human neocortex developments
lncRNAs	mRNAs		hub lncRNAs
ADIRF-AS1	MMRN2		CASC15
ADIRF-AS1	TCF25		DANCR
ALMS1-IT1	BUD13		FGD5-AS1
ALMS1-IT1	IGF2BP3		FTX
ALMS1-IT1	SAFB2		GABPB1-AS1
ARHGAP5-AS1	IGF2BP3		GAS5
ARHGAP5-AS1	MOV10		HCG18
ARHGAP5-AS1	PCBP2		INTS6-AS1
ASB16-AS1	AGGF1		JPX
ASB16-AS1	BCCIP		KCNQ1OT1
ASB16-AS1	DDX59		LINC00662
ASB16-AS1	DESI1		LINC00665
ASB16-AS1	FANCD2		LINC00667
ASB16-AS1	FUS		MALAT1
ASB16-AS1	FXR1		MIR17HG
ASB16-AS1	HDAC9		NEAT1
ASB16-AS1	LARP4		NR2F1-AS1
ASB16-AS1	LSM11		NUTM2A-AS1
ASB16-AS1	MOV10		OIP5-AS1
ASB16-AS1	MSL1		PCBP1-AS1
ASB16-AS1	NOLC1		RUSC1-AS1
ASB16-AS1	PCBP2		SDCBP2-AS1
ASB16-AS1	RBM15		SNHG1
ASB16-AS1	RHOA		SNHG12
ASB16-AS1	SAFB2		SNHG15
ASB16-AS1	SLTM		SNHG16
ASB16-AS1	SMARCA4		SNHG17
ASB16-AS1	SUGP2		SNHG3
ASB16-AS1	XPO5		SNHG5
ASB16-AS1	XRCC6		SNHG6
ASH1L-AS1	BCCIP		SNHG8
ASH1L-AS1	CSTF2		SOX2-OT
ASH1L-AS1	DDX24		TRAF3IP2-AS1
ASH1L-AS1	DDX3X		TTC28-AS1
ASH1L-AS1	DDX59		XIST
ASH1L-AS1	EIF4G2		ZFAS1
ASH1L-AS1	EWSR1
ASH1L-AS1	FBL
ASH1L-AS1	FUS
ASH1L-AS1	HNRNPU
ASH1L-AS1	ILF3
ASH1L-AS1	LRRC14
ASH1L-AS1	PCBP2
ASH1L-AS1	PRPF8
ASH1L-AS1	RBFOX2
ASH1L-AS1	RBM15
ASH1L-AS1	SAFB2
ASH1L-AS1	TMBIM4
ASH1L-AS1	WDR33
ASH1L-AS1	XRCC6
ATP6V0E2-AS1	AGO2
ATP6V0E2-AS1	DGCR8
ATP6V0E2-AS1	HNRNPU
ATP6V0E2-AS1	ILF3
ATP6V0E2-AS1	NCBP2
ATP6V0E2-AS1	NKRF
ATP6V0E2-AS1	SLC16A1
ATP6V0E2-AS1	SLTM
BACH1-IT1	FUS
BACH1-IT1	MATR3
BACH1-IT1	PCBP2
BACH1-IT1	RBM6
BACH1-IT1	SLTM
BACH1-IT1	WDR33
BCDIN3D-AS1	HNRNPA1
BRWD1-IT1	HNRNPU
BRWD1-IT1	RBFOX2
BRWD1-IT1	TIA1
CACNA1C-AS2	FBXO45
CACNA1C-AS2	PIGM
CACNA1C-AS2	RBMX
CADM2-AS1	FUS
CAHM	EWSR1
CAHM	FAM120A
CAHM	GRWD1
CAHM	UCHL5
CASC15	ALDOA
CASC15	ARL9
CASC15	CCND2
CASC15	CD9
CASC15	CNOT10
CASC15	DACT1
CASC15	EDNRB
CASC15	ENOPH1
CASC15	FSTL5
CASC15	GCHFR
CASC15	GNG12
CASC15	HS6ST2
CASC15	HSPB1
CASC15	IFITM3
CASC15	IQSEC1
CASC15	JAG1
CASC15	LGALS1
CASC15	LGALSL
CASC15	LITAF
CASC15	LYN
CASC15	MAN1C1
CASC15	MN1
CASC15	PHACTR1
CASC15	PINLYP
CASC15	RCC1
CASC15	SLC30A9
CASC15	SLC38A1
CASC15	SLC51A
CASC15	SLC7A11
CASC15	SORBS2
CASC15	SYNGR1
CASC15	TFCP2
CASC15	TFPI
CASC15	TPT1
CASC15	TSPAN6
CASC15	TSTD1
CASC15	ZNF600
CD27-AS1	ADAR
CD27-AS1	CSTF2T
CD27-AS1	FAM120A
CD27-AS1	HMGB2
CD27-AS1	HNRNPU
CD27-AS1	LSM11
CD27-AS1	PASK
CD27-AS1	PRPF8
CD27-AS1	PTBP1
CD27-AS1	RBM8A
CD27-AS1	TOMM22
CD27-AS1	UCHL5
CD27-AS1	ZNF292
CELF2-AS1	EWSR1
CELF2-AS1	SAFB2
DACT3-AS1	EWSR1
DANCR	AAAS
DANCR	AAGAB
DANCR	AAK1
DANCR	ABCA1
DANCR	ABCE1
DANCR	ABCF1
DANCR	ABHD10
DANCR	ABHD11
DANCR	ABHD2
DANCR	ABL1
DANCR	ABL2
DANCR	ABLIM1
DANCR	ABR
DANCR	ACADM
DANCR	ACAP2
DANCR	ACER3
DANCR	ACIN1
DANCR	ACOT7
DANCR	ACOX1
DANCR	ACP1
DANCR	ACTB
DANCR	ACTG1
DANCR	ADAM19
DANCR	ADAR
DANCR	ADD3
DANCR	ADH5
DANCR	ADRM1
DANCR	ADSL
DANCR	AEBP2
DANCR	AFF1
DANCR	AGA
DANCR	AGO1
DANCR	AGO3
DANCR	AGO4
DANCR	AGPS
DANCR	AHNAK2
DANCR	AJUBA
DANCR	AK2
DANCR	AKAP13
DANCR	AKAP7
DANCR	AKAP8L
DANCR	AKTIP
DANCR	ALDH6A1
DANCR	ALDOA
DANCR	ALDOC
DANCR	ALG13
DANCR	ALG14
DANCR	ALKBH3
DANCR	ALKBH7
DANCR	AMACR
DANCR	AMPD2
DANCR	ANK3
DANCR	ANKFY1
DANCR	ANKRD13C
DANCR	ANKRD40
DANCR	ANKRD50
DANCR	ANLN
DANCR	ANO10
DANCR	ANP32A
DANCR	ANP32B
DANCR	ANP32E
DANCR	AP1G2
DANCR	AP3D1
DANCR	APBB2
DANCR	APBB3
DANCR	APEX1
DANCR	API5
DANCR	APP
DANCR	AQR
DANCR	ARAP2
DANCR	ARF3
DANCR	ARFGAP1
DANCR	ARHGAP19
DANCR	ARHGAP21
DANCR	ARHGAP5
DANCR	ARHGEF1
DANCR	ARIH2
DANCR	ARL1
DANCR	ARL13B
DANCR	ARL6IP6
DANCR	ARL8B
DANCR	ARMCX2
DANCR	ARPP19
DANCR	ARSB
DANCR	ASAH1
DANCR	ASB1
DANCR	ASH2L
DANCR	ASIC1
DANCR	ASRGL1
DANCR	ATAD2
DANCR	ATF2
DANCR	ATF4
DANCR	ATG12
DANCR	ATG3
DANCR	ATG7
DANCR	ATG9A
DANCR	ATL3
DANCR	ATOX1
DANCR	ATP1B3
DANCR	ATP6AP1
DANCR	ATP6V0B
DANCR	ATP6V0D1
DANCR	ATP6V0E1
DANCR	ATP6V1A
DANCR	ATP6V1D
DANCR	ATP6V1F
DANCR	ATP7B
DANCR	ATP8A1
DANCR	ATRN
DANCR	AURKA
DANCR	AURKB
DANCR	AZIN1
DANCR	B2M
DANCR	B3GALT1
DANCR	B3GNT5
DANCR	B4GALT5
DANCR	BAG3
DANCR	BAG4
DANCR	BANF1
DANCR	BARD1
DANCR	BAZ1A
DANCR	BAZ1B
DANCR	BAZ2A
DANCR	BBS7
DANCR	BCAR3
DANCR	BCCIP
DANCR	BCKDK
DANCR	BCL10
DANCR	BCL6
DANCR	BCL9
DANCR	BCOR
DANCR	BICC1
DANCR	BICD2
DANCR	BID
DANCR	BIRC3
DANCR	BIVM
DANCR	BLOC1S2
DANCR	BMP1
DANCR	BMP2
DANCR	BMS1
DANCR	BNIP3
DANCR	BPHL
DANCR	BRCA1
DANCR	BRCA2
DANCR	BRD8
DANCR	BRI3BP
DANCR	BRK1
DANCR	BRWD3
DANCR	BSDC1
DANCR	BSG
DANCR	BTBD3
DANCR	BTN3A2
DANCR	BTRC
DANCR	BUB3
DANCR	BUD13
DANCR	BZW2
DANCR	C11orf49
DANCR	C12orf29
DANCR	C12orf4
DANCR	C16orf72
DANCR	C1QBP
DANCR	C1S
DANCR	C21orf91
DANCR	C4orf33
DANCR	C8orf33
DANCR	CACUL1
DANCR	CALML4
DANCR	CALU
DANCR	CAMK2B
DANCR	CAMKK2
DANCR	CAND1
DANCR	CAPN1
DANCR	CAPNS1
DANCR	CASP2
DANCR	CAV1
DANCR	CBFA2T2
DANCR	CBS
DANCR	CBX6
DANCR	CCBE1
DANCR	CCDC113
DANCR	CCDC117
DANCR	CCDC138
DANCR	CCDC14
DANCR	CCDC18
DANCR	CCDC25
DANCR	CCDC30
DANCR	CCDC40
DANCR	CCDC47
DANCR	CCDC6
DANCR	CCDC82
DANCR	CCNB1
DANCR	CCNC
DANCR	CCNE2
DANCR	CCNF
DANCR	CCNH
DANCR	CCNJL
DANCR	CCP110
DANCR	CCT8
DANCR	CD320
DANCR	CD47
DANCR	CD63
DANCR	CD99L2
DANCR	CDC123
DANCR	CDC25A
DANCR	CDC25B
DANCR	CDC26
DANCR	CDC27
DANCR	CDC40
DANCR	CDC42EP3
DANCR	CDC42SE2
DANCR	CDC45
DANCR	CDC5L
DANCR	CDC7
DANCR	CDC73
DANCR	CDCA2
DANCR	CDCA7
DANCR	CDH6
DANCR	CDK1
DANCR	CDK10
DANCR	CDK4
DANCR	CDK6
DANCR	CDKAL1
DANCR	CDKN1A
DANCR	CDKN3
DANCR	CDON
DANCR	CDS2
DANCR	CENPE
DANCR	CENPF
DANCR	CENPJ
DANCR	CENPQ
DANCR	CENPU
DANCR	CEP128
DANCR	CEP135
DANCR	CEP44
DANCR	CEP57
DANCR	CEP63
DANCR	CEP72
DANCR	CEP97
DANCR	CERK
DANCR	CERS6
DANCR	CETN3
DANCR	CFL2
DANCR	CGGBP1
DANCR	CHD3
DANCR	CHEK1
DANCR	CHID1
DANCR	CHML
DANCR	CHP1
DANCR	CHST11
DANCR	CHST3
DANCR	CHTOP
DANCR	CKAP2L
DANCR	CKAP5
DANCR	CKB
DANCR	CLN5
DANCR	CLSPN
DANCR	CMPK1
DANCR	CMSS1
DANCR	CNBP
DANCR	CNIH4
DANCR	CNKSR2
DANCR	CNKSR3
DANCR	CNN2
DANCR	CNN3
DANCR	CNOT1
DANCR	CNPPD1
DANCR	CNTN1
DANCR	CNTRL
DANCR	COA3
DANCR	COG7
DANCR	COL12A1
DANCR	COL4A2
DANCR	COL5A2
DANCR	COMMD7
DANCR	COMT
DANCR	COPA
DANCR	COPB2
DANCR	COPS3
DANCR	COPS7B
DANCR	COPS8
DANCR	COPZ1
DANCR	CORO1C
DANCR	COX11
DANCR	COX18
DANCR	COX6B1
DANCR	COX7A2L
DANCR	CPEB2
DANCR	CPEB4
DANCR	CPSF1
DANCR	CREB3
DANCR	CREB5
DANCR	CREBL2
DANCR	CREM
DANCR	CRIPT
DANCR	CRK
DANCR	CRKL
DANCR	CS
DANCR	CSDE1
DANCR	CSE1L
DANCR	CSGALNACT2
DANCR	CSNK1A1
DANCR	CSNK1G1
DANCR	CSNK2A2
DANCR	CSTB
DANCR	CSTF2
DANCR	CSTF2T
DANCR	CSTF3
DANCR	CTBP1
DANCR	CTIF
DANCR	CTNND1
DANCR	CTSA
DANCR	CTSB
DANCR	CTSL
DANCR	CTSO
DANCR	CTSV
DANCR	CTTNBP2NL
DANCR	CUL4A
DANCR	CUTC
DANCR	CUX1
DANCR	CWC15
DANCR	CWF19L2
DANCR	CYB5D1
DANCR	CYB5R3
DANCR	CYP20A1
DANCR	CYTH1
DANCR	DAZAP1
DANCR	DBNDD1
DANCR	DCAF10
DANCR	DCAF8
DANCR	DCAKD
DANCR	DCK
DANCR	DCLRE1A
DANCR	DCTN5
DANCR	DCUN1D5
DANCR	DDIT3
DANCR	DDOST
DANCR	DDX1
DANCR	DDX21
DANCR	DDX24
DANCR	DDX27
DANCR	DDX39A
DANCR	DDX3X
DANCR	DDX42
DANCR	DDX50
DANCR	DDX55
DANCR	DDX6
DANCR	DEGS1
DANCR	DEK
DANCR	DENND3
DANCR	DERA
DANCR	DFFA
DANCR	DGCR2
DANCR	DGCR8
DANCR	DHCR7
DANCR	DHDDS
DANCR	DHX15
DANCR	DHX30
DANCR	DHX35
DANCR	DHX9
DANCR	DIABLO
DANCR	DIAPH1
DANCR	DIAPH3
DANCR	DIXDC1
DANCR	DKC1
DANCR	DLG5
DANCR	DLGAP4
DANCR	DLGAP5
DANCR	DLX6
DANCR	DMTF1
DANCR	DNAH5
DANCR	DNAJC1
DANCR	DNASE1
DANCR	DNER
DANCR	DNHD1
DANCR	DNMT1
DANCR	DOCK1
DANCR	DOCK9
DANCR	DOK3
DANCR	DONSON
DANCR	DPP7
DANCR	DPP8
DANCR	DPY19L3
DANCR	DPY30
DANCR	DPYD
DANCR	DPYSL2
DANCR	DSP
DANCR	DSTYK
DANCR	DTD1
DANCR	DTX3
DANCR	DUSP12
DANCR	DUSP19
DANCR	DUT
DANCR	DVL3
DANCR	DYM
DANCR	DYNC1LI2
DANCR	DYRK4
DANCR	DZIP3
DANCR	E2F7
DANCR	EBAG9
DANCR	EBP
DANCR	ECD
DANCR	ECE1
DANCR	ECHDC1
DANCR	EDEM3
DANCR	EED
DANCR	EEF1A1
DANCR	EEF2
DANCR	EEFSEC
DANCR	EFNA1
DANCR	EHD2
DANCR	EIF1AD
DANCR	EIF2AK3
DANCR	EIF3D
DANCR	EIF3E
DANCR	EIF3H
DANCR	EIF3J
DANCR	EIF4A1
DANCR	EIF4A3
DANCR	EIF4EBP2
DANCR	EIF4H
DANCR	EIF5A2
DANCR	ELAC2
DANCR	ELL2
DANCR	ELOF1
DANCR	ELOVL4
DANCR	EMC2
DANCR	ENG
DANCR	ENO1
DANCR	ENTPD4
DANCR	EPAS1
DANCR	EPB41L1
DANCR	EPB41L5
DANCR	EPDR1
DANCR	EPHA4
DANCR	ERI2
DANCR	ERLIN2
DANCR	ESAM
DANCR	ESPL1
DANCR	ETNK1
DANCR	ETV4
DANCR	EVA1C
DANCR	EVI5
DANCR	EXOC1
DANCR	EXOSC6
DANCR	EZH2
DANCR	F2RL1
DANCR	FADS1
DANCR	FAHD1
DANCR	FAM110B
DANCR	FAM120A
DANCR	FAM120B
DANCR	FAM136A
DANCR	FAM168B
DANCR	FAM177A1
DANCR	FAM214B
DANCR	FAM217B
DANCR	FAM32A
DANCR	FAM50A
DANCR	FAM76B
DANCR	FAM91A1
DANCR	FANCG
DANCR	FAR1
DANCR	FARSB
DANCR	FBL
DANCR	FBLN5
DANCR	FBXL17
DANCR	FBXL2
DANCR	FBXO32
DANCR	FBXO36
DANCR	FBXW11
DANCR	FBXW4
DANCR	FDFT1
DANCR	FDPS
DANCR	FGFR1
DANCR	FGFR2
DANCR	FLOT2
DANCR	FLRT3
DANCR	FMN2
DANCR	FNDC3B
DANCR	FNDC4
DANCR	FNDC5
DANCR	FNTA
DANCR	FSTL5
DANCR	FTL
DANCR	FTO
DANCR	FXR1
DANCR	FZD4
DANCR	G2E3
DANCR	G3BP2
DANCR	G6PC3
DANCR	GABARAPL2
DANCR	GALNT7
DANCR	GAN
DANCR	GAPDH
DANCR	GAS2L3
DANCR	GBA
DANCR	GDE1
DANCR	GDI1
DANCR	GDPD5
DANCR	GEMIN5
DANCR	GFPT1
DANCR	GGCT
DANCR	GGH
DANCR	GGNBP2
DANCR	GINS1
DANCR	GINS2
DANCR	GK
DANCR	GLDC
DANCR	GLE1
DANCR	GMNN
DANCR	GMPS
DANCR	GNA12
DANCR	GNAI2
DANCR	GNAQ
DANCR	GNAZ
DANCR	GNG11
DANCR	GNL3
DANCR	GNPTAB
DANCR	GOLGA3
DANCR	GOLGA7
DANCR	GOLM1
DANCR	GOSR2
DANCR	GOT2
DANCR	GPAA1
DANCR	GPANK1
DANCR	GPATCH4
DANCR	GPC1
DANCR	GPC6
DANCR	GPCPD1
DANCR	GPM6B
DANCR	GPR161
DANCR	GPR37
DANCR	GPRC5B
DANCR	GREB1L
DANCR	GRINA
DANCR	GRN
DANCR	GRSF1
DANCR	GRWD1
DANCR	GSE1
DANCR	GSTCD
DANCR	GSTP1
DANCR	GTF2F2
DANCR	GTPBP3
DANCR	GUK1
DANCR	GULP1
DANCR	GYG1
DANCR	GYS1
DANCR	HABP4
DANCR	HADH
DANCR	HAT1
DANCR	HAUS2
DANCR	HAUS5
DANCR	HAUS8
DANCR	HCFC1
DANCR	HDAC2
DANCR	HDAC5
DANCR	HDAC7
DANCR	HDDC2
DANCR	HDLBP
DANCR	HECTD3
DANCR	HELLS
DANCR	HERC2
DANCR	HERPUD1
DANCR	HEXA
DANCR	HEXB
DANCR	HGS
DANCR	HIBADH
DANCR	HIBCH
DANCR	HIVEP2
DANCR	HLA-B
DANCR	HLTF
DANCR	HMBOX1
DANCR	HMGB2
DANCR	HMGB3
DANCR	HMGCS1
DANCR	HMGN3
DANCR	HMGN4
DANCR	HMGN5
DANCR	HMGXB4
DANCR	HNRNPA0
DANCR	HNRNPA1
DANCR	HNRNPD
DANCR	HNRNPF
DANCR	HNRNPH2
DANCR	HNRNPH3
DANCR	HNRNPK
DANCR	HNRNPM
DANCR	HNRNPR
DANCR	HSPA1L
DANCR	HSPA4L
DANCR	HSPA5
DANCR	HSPB1
DANCR	HSPB11
DANCR	HTATSF1
DANCR	HYLS1
DANCR	ICMT
DANCR	ID2
DANCR	IDE
DANCR	IFI16
DANCR	IFIT1
DANCR	IFNAR1
DANCR	IFT20
DANCR	IFT74
DANCR	IGDCC4
DANCR	IGF2BP3
DANCR	IGFBP4
DANCR	IKBKE
DANCR	IL32
DANCR	IL6ST
DANCR	ILF2
DANCR	ILF3
DANCR	INCENP
DANCR	INIP
DANCR	INPP4A
DANCR	INPP4B
DANCR	INPP5F
DANCR	INPP5K
DANCR	INTS2
DANCR	IPO5
DANCR	IPO9
DANCR	IQCJ
DANCR	IQCK
DANCR	IQGAP3
DANCR	IRF9
DANCR	IRGQ
DANCR	ISCU
DANCR	ISG20L2
DANCR	ISOC1
DANCR	ITGA2
DANCR	ITGB1
DANCR	JADE1
DANCR	JAK1
DANCR	JKAMP
DANCR	JOSD1
DANCR	JUP
DANCR	KATNA1
DANCR	KBTBD2
DANCR	KBTBD4
DANCR	KCTD12
DANCR	KCTD13
DANCR	KDM5B
DANCR	KDSR
DANCR	KHDRBS3
DANCR	KIAA0586
DANCR	KIAA0930
DANCR	KIF11
DANCR	KIF15
DANCR	KIF16B
DANCR	KIF18A
DANCR	KIF22
DANCR	KIF3B
DANCR	KIF5C
DANCR	KLF10
DANCR	KLF11
DANCR	KLF3
DANCR	KLF6
DANCR	KLHDC10
DANCR	KLHDC3
DANCR	KLHL42
DANCR	KLHL9
DANCR	KNTC1
DANCR	KPNA2
DANCR	KPNA6
DANCR	LAMB2
DANCR	LAMC1
DANCR	LAMP2
DANCR	LAMP5
DANCR	LAMTOR3
DANCR	LANCL1
DANCR	LAP3
DANCR	LAPTM4B
DANCR	LARP4
DANCR	LASP1
DANCR	LBR
DANCR	LCOR
DANCR	LDB1
DANCR	LDHB
DANCR	LDLRAP1
DANCR	LIFR
DANCR	LIG1
DANCR	LIG3
DANCR	LIMA1
DANCR	LIMD1
DANCR	LIN7C
DANCR	LIN9
DANCR	LIPG
DANCR	LMBR1L
DANCR	LPIN1
DANCR	LPIN2
DANCR	LRCH3
DANCR	LRIG3
DANCR	LRP6
DANCR	LRR1
DANCR	LRRC8C
DANCR	LRRCC1
DANCR	LSM10
DANCR	LSM11
DANCR	LSM14A
DANCR	LSM5
DANCR	LSM6
DANCR	LTA4H
DANCR	LYAR
DANCR	LYPLAL1
DANCR	LYSMD3
DANCR	LZIC
DANCR	MAD2L2
DANCR	MAGED1
DANCR	MAGED2
DANCR	MAGOH
DANCR	MAGOHB
DANCR	MANBA
DANCR	MANEAL
DANCR	MAP1A
DANCR	MAP1LC3B
DANCR	MAP2K4
DANCR	MAP2K6
DANCR	MAP3K2
DANCR	MAP4K5
DANCR	MAP9
DANCR	MAPK1
DANCR	MAPK1IP1L
DANCR	MAPK3
DANCR	MAPK8
DANCR	MAPKAPK5
DANCR	MAPRE2
DANCR	MASTL
DANCR	MATR3
DANCR	MBTPS2
DANCR	MCAM
DANCR	MCCC2
DANCR	MCL1
DANCR	MCM3
DANCR	MCM8
DANCR	MCM9
DANCR	MCTP1
DANCR	MCTS1
DANCR	MDC1
DANCR	MDK
DANCR	ME2
DANCR	MED14
DANCR	MED28
DANCR	MED4
DANCR	MELK
DANCR	METTL18
DANCR	MFAP3
DANCR	MFN1
DANCR	MGME1
DANCR	MGST3
DANCR	MID1
DANCR	MIEF1
DANCR	MIEN1
DANCR	MIER1
DANCR	MIF4GD
DANCR	MINPP1
DANCR	MIOS
DANCR	MIPEP
DANCR	MIS12
DANCR	MIS18BP1
DANCR	MKI67
DANCR	MMACHC
DANCR	MMGT1
DANCR	MNAT1
DANCR	MOB3A
DANCR	MOB4
DANCR	MOK
DANCR	MORN4
DANCR	MPC2
DANCR	MPHOSPH9
DANCR	MPPE1
DANCR	MPRIP
DANCR	MPZL1
DANCR	MRPL16
DANCR	MRPL2
DANCR	MRPL21
DANCR	MRPL49
DANCR	MRPL51
DANCR	MRPL53
DANCR	MRPS14
DANCR	MRPS16
DANCR	MRPS18B
DANCR	MRPS26
DANCR	MRPS31
DANCR	MSMO1
DANCR	MTCH2
DANCR	MTDH
DANCR	MTF2
DANCR	MTHFD2
DANCR	MYBL2
DANCR	MYC
DANCR	MYEF2
DANCR	MYO10
DANCR	MYO1C
DANCR	MYO5C
DANCR	MYO6
DANCR	MYO9B
DANCR	N4BP2
DANCR	NAA25
DANCR	NAA50
DANCR	NAGA
DANCR	NAP1L3
DANCR	NAPA
DANCR	NAPB
DANCR	NARS2
DANCR	NBEA
DANCR	NCAPD3
DANCR	NCAPG
DANCR	NCAPH2
DANCR	NCBP2
DANCR	NCOR1
DANCR	NDC1
DANCR	NDEL1
DANCR	NDFIP1
DANCR	NDNF
DANCR	NDST1
DANCR	NDUFA6
DANCR	NDUFS3
DANCR	NEBL
DANCR	NEDD1
DANCR	NEK6
DANCR	NEU1
DANCR	NFU1
DANCR	NFX1
DANCR	NFYC
DANCR	NGDN
DANCR	NGRN
DANCR	NID2
DANCR	NIP7
DANCR	NIPSNAP3A
DANCR	NISCH
DANCR	NLE1
DANCR	NLK
DANCR	NME1
DANCR	NMRAL1
DANCR	NOL12
DANCR	NOLC1
DANCR	NOP10
DANCR	NPAT
DANCR	NPR3
DANCR	NPRL3
DANCR	NPY1R
DANCR	NQO1
DANCR	NRDE2
DANCR	NRM
DANCR	NRP2
DANCR	NSF
DANCR	NSMCE1
DANCR	NSMCE2
DANCR	NT5DC2
DANCR	NUCB2
DANCR	NUCKS1
DANCR	NUDCD1
DANCR	NUFIP2
DANCR	NUMA1
DANCR	NUP107
DANCR	NUP155
DANCR	NUP160
DANCR	NUP35
DANCR	NUP37
DANCR	NUP50
DANCR	NUP88
DANCR	NUP93
DANCR	NUSAP1
DANCR	NUTF2
DANCR	NVL
DANCR	NXN
DANCR	NXPE3
DANCR	OARD1
DANCR	OCRL
DANCR	ODC1
DANCR	OPTN
DANCR	ORAI2
DANCR	ORC1
DANCR	OSTN
DANCR	PA2G4
DANCR	PACRG
DANCR	PAF1
DANCR	PAG1
DANCR	PAICS
DANCR	PAIP2
DANCR	PALLD
DANCR	PAM
DANCR	PANX1
DANCR	PARN
DANCR	PARP12
DANCR	PARP2
DANCR	PARP3
DANCR	PAWR
DANCR	PAX6
DANCR	PBK
DANCR	PBX1
DANCR	PBX3
DANCR	PBXIP1
DANCR	PCBP4
DANCR	PCF11
DANCR	PCMT1
DANCR	PCMTD2
DANCR	PCNA
DANCR	PCOLCE
DANCR	PCYOX1
DANCR	PDCD6IP
DANCR	PDE8A
DANCR	PDGFB
DANCR	PDHA1
DANCR	PDHB
DANCR	PDIA4
DANCR	PDLIM5
DANCR	PDP1
DANCR	PDPR
DANCR	PDS5B
DANCR	PDXK
DANCR	PEA15
DANCR	PEBP1
DANCR	PER2
DANCR	PEX11B
DANCR	PEX13
DANCR	PFDN2
DANCR	PGBD1
DANCR	PGGT1B
DANCR	PGM2
DANCR	PGM2L1
DANCR	PHB2
DANCR	PHF14
DANCR	PHF6
DANCR	PHGDH
DANCR	PHLDB2
DANCR	PID1
DANCR	PIGA
DANCR	PIGK
DANCR	PIGM
DANCR	PIGW
DANCR	PIGZ
DANCR	PIK3C2B
DANCR	PIK3CD
DANCR	PIK3R3
DANCR	PIK3R4
DANCR	PIKFYVE
DANCR	PIP4K2A
DANCR	PIP4K2B
DANCR	PISD
DANCR	PKIA
DANCR	PKM
DANCR	PKMYT1
DANCR	PLA2G15
DANCR	PLAGL2
DANCR	PLCE1
DANCR	PLD5
DANCR	PLEKHO1
DANCR	PLGRKT
DANCR	PLK2
DANCR	PLP2
DANCR	PLRG1
DANCR	PLS3
DANCR	PLSCR1
DANCR	PLSCR4
DANCR	PNKD
DANCR	PNN
DANCR	POC5
DANCR	POGK
DANCR	POLD2
DANCR	POLR1C
DANCR	POLR1E
DANCR	POLR2A
DANCR	POLR2E
DANCR	POLR3K
DANCR	POMGNT2
DANCR	POMK
DANCR	POMT2
DANCR	PPARA
DANCR	PPIG
DANCR	PPIL4
DANCR	PPM1G
DANCR	PPP1CA
DANCR	PPP1R10
DANCR	PPP1R2
DANCR	PPP1R21
DANCR	PPP2R1B
DANCR	PPP2R3C
DANCR	PPP3CA
DANCR	PPWD1
DANCR	PRADC1
DANCR	PRDX1
DANCR	PRDX3
DANCR	PRDX6
DANCR	PREPL
DANCR	PREX1
DANCR	PRKAB2
DANCR	PRKAG1
DANCR	PRKAR2B
DANCR	PRKDC
DANCR	PRMT1
DANCR	PRMT3
DANCR	PRPF40A
DANCR	PRPS2
DANCR	PRR11
DANCR	PRR3
DANCR	PRSS23
DANCR	PRSS35
DANCR	PRTFDC1
DANCR	PSAP
DANCR	PSAT1
DANCR	PSIP1
DANCR	PSMA4
DANCR	PSMA7
DANCR	PSMC3
DANCR	PSMC5
DANCR	PSMD1
DANCR	PSMD14
DANCR	PSMD6
DANCR	PSME3
DANCR	PSPC1
DANCR	PTBP1
DANCR	PTBP2
DANCR	PTDSS1
DANCR	PTK2
DANCR	PTP4A1
DANCR	PTP4A3
DANCR	PTPMT1
DANCR	PTPN1
DANCR	PTPN14
DANCR	PTPN21
DANCR	PTPN23
DANCR	PTPN9
DANCR	PTPRF
DANCR	PTX3
DANCR	PUS3
DANCR	PWP1
DANCR	PWP2
DANCR	PYGB
DANCR	QSOX1
DANCR	RAB11FIP2
DANCR	RAB22A
DANCR	RAB2B
DANCR	RAB3D
DANCR	RABAC1
DANCR	RABIF
DANCR	RAD1
DANCR	RAD18
DANCR	RAD21
DANCR	RAD23A
DANCR	RAD23B
DANCR	RAD54L2
DANCR	RALGAPA2
DANCR	RAPGEF2
DANCR	RAPGEF5
DANCR	RBBP8
DANCR	RBL1
DANCR	RBM10
DANCR	RBM24
DANCR	RBM26
DANCR	RBM3
DANCR	RBM5
DANCR	RBPJ
DANCR	RBX1
DANCR	RCC1
DANCR	RCC2
DANCR	RECQL
DANCR	RECQL4
DANCR	REEP3
DANCR	RERE
DANCR	RFC4
DANCR	RFC5
DANCR	RFFL
DANCR	RFT1
DANCR	RFTN2
DANCR	RFX7
DANCR	RGL1
DANCR	RGMB
DANCR	RGS5
DANCR	RHNO1
DANCR	RIN2
DANCR	RMI2
DANCR	RNF11
DANCR	RNF13
DANCR	RNF141
DANCR	RNF144A
DANCR	RNF145
DANCR	RNF220
DANCR	ROCK1
DANCR	RPF1
DANCR	RPL14
DANCR	RPL22
DANCR	RPL27A
DANCR	RPL3
DANCR	RPL31
DANCR	RPL7
DANCR	RPLP2
DANCR	RPP30
DANCR	RPRD1A
DANCR	RPS19BP1
DANCR	RPS2
DANCR	RPS27A
DANCR	RPS6
DANCR	RPS6KA5
DANCR	RPS6KB1
DANCR	RPS6KC1
DANCR	RPS9
DANCR	RRAGC
DANCR	RRM1
DANCR	RRM2
DANCR	RRM2B
DANCR	RRP15
DANCR	RSL24D1
DANCR	RSPRY1
DANCR	RSU1
DANCR	RTCA
DANCR	RUSC1
DANCR	RUVBL2
DANCR	RWDD1
DANCR	S100PBP
DANCR	SACS
DANCR	SAE1
DANCR	SAFB
DANCR	SAFB2
DANCR	SART3
DANCR	SAT2
DANCR	SBDS
DANCR	SCAMP3
DANCR	SCAMP5
DANCR	SCD
DANCR	SCMH1
DANCR	SCN2A
DANCR	SCRN1
DANCR	SCRN2
DANCR	SCYL3
DANCR	SDC2
DANCR	SDHAF2
DANCR	SEC13
DANCR	SEC24A
DANCR	SEC61A1
DANCR	SEMA4F
DANCR	SEMA4G
DANCR	SEMA5A
DANCR	SEMA6D
DANCR	SEMA7A
DANCR	SERBP1
DANCR	SERINC1
DANCR	SERPINB1
DANCR	SERPINE2
DANCR	SETD5
DANCR	SF1
DANCR	SF3A3
DANCR	SF3B2
DANCR	SF3B3
DANCR	SFPQ
DANCR	SFXN1
DANCR	SGCB
DANCR	SGK1
DANCR	SGMS1
DANCR	SGPL1
DANCR	SH3PXD2A
DANCR	SH3PXD2B
DANCR	SHCBP1
DANCR	SHMT2
DANCR	SIDT2
DANCR	SIK2
DANCR	SIKE1
DANCR	SKA2
DANCR	SKA3
DANCR	SKIV2L
DANCR	SLBP
DANCR	SLC10A5
DANCR	SLC11A2
DANCR	SLC16A2
DANCR	SLC17A5
DANCR	SLC1A2
DANCR	SLC20A1
DANCR	SLC22A17
DANCR	SLC22A23
DANCR	SLC25A11
DANCR	SLC25A15
DANCR	SLC25A18
DANCR	SLC25A36
DANCR	SLC26A2
DANCR	SLC29A4
DANCR	SLC30A9
DANCR	SLC35A4
DANCR	SLC35B1
DANCR	SLC35B2
DANCR	SLC35B4
DANCR	SLC35E2B
DANCR	SLC35F6
DANCR	SLC36A1
DANCR	SLC37A3
DANCR	SLC39A11
DANCR	SLC39A13
DANCR	SLC39A7
DANCR	SLC39A9
DANCR	SLC3A2
DANCR	SLC41A1
DANCR	SLC44A1
DANCR	SLC44A2
DANCR	SLC7A11
DANCR	SLC7A6
DANCR	SLC9A8
DANCR	SLFN5
DANCR	SLTM
DANCR	SMAD3
DANCR	SMAD4
DANCR	SMARCA1
DANCR	SMC1A
DANCR	SMC2
DANCR	SMC5
DANCR	SMDT1
DANCR	SMG9
DANCR	SMIM19
DANCR	SMO
DANCR	SMPD1
DANCR	SMURF2
DANCR	SNAP29
DANCR	SNAPIN
DANCR	SND1
DANCR	SNF8
DANCR	SNRNP40
DANCR	SNRPB
DANCR	SNRPB2
DANCR	SNRPD1
DANCR	SNTB2
DANCR	SNX10
DANCR	SOCS6
DANCR	SOD2
DANCR	SORBS1
DANCR	SOS2
DANCR	SPAG5
DANCR	SPAG8
DANCR	SPARC
DANCR	SPDL1
DANCR	SPG21
DANCR	SPINT2
DANCR	SPOCK1
DANCR	SPOP
DANCR	SRA1
DANCR	SRGAP1
DANCR	SRGAP3
DANCR	SRGN
DANCR	SRI
DANCR	SRP54
DANCR	SRP68
DANCR	SRPK1
DANCR	SRPK2
DANCR	SRPRB
DANCR	SRR
DANCR	SRRT
DANCR	SRSF1
DANCR	SRSF4
DANCR	SRSF7
DANCR	SRSF9
DANCR	ST13
DANCR	ST3GAL6
DANCR	ST6GALNAC6
DANCR	STARD3NL
DANCR	STARD7
DANCR	STAU1
DANCR	STK24
DANCR	STK35
DANCR	STK38
DANCR	STK4
DANCR	STK40
DANCR	STON2
DANCR	STX2
DANCR	STXBP1
DANCR	STXBP4
DANCR	SUCLA2
DANCR	SUDS3
DANCR	SUFU
DANCR	SUMF2
DANCR	SUMO2
DANCR	SUOX
DANCR	SUPT16H
DANCR	SUSD1
DANCR	SWAP70
DANCR	SYBU
DANCR	SYMPK
DANCR	SYNGR1
DANCR	SYNM
DANCR	SYT1
DANCR	SZT2
DANCR	TAB3
DANCR	TAF12
DANCR	TAF13
DANCR	TAF9B
DANCR	TARDBP
DANCR	TATDN2
DANCR	TBC1D13
DANCR	TBC1D2
DANCR	TBC1D20
DANCR	TBC1D9B
DANCR	TBRG4
DANCR	TBX19
DANCR	TCEAL1
DANCR	TCF12
DANCR	TCF19
DANCR	TCF7L1
DANCR	TCN2
DANCR	TCOF1
DANCR	TCP1
DANCR	TCP11L2
DANCR	TDG
DANCR	TDP1
DANCR	TEAD1
DANCR	TERF2IP
DANCR	TFAP2C
DANCR	TFDP1
DANCR	TFRC
DANCR	TGFBR1
DANCR	TGFBR3
DANCR	TGIF1
DANCR	THAP5
DANCR	THNSL1
DANCR	THUMPD1
DANCR	TIAL1
DANCR	TICRR
DANCR	TIMELESS
DANCR	TIMM10
DANCR	TIMM21
DANCR	TJP1
DANCR	TJP2
DANCR	TK2
DANCR	TLN1
DANCR	TMCC1
DANCR	TMCC3
DANCR	TMED5
DANCR	TMED8
DANCR	TMEM107
DANCR	TMEM116
DANCR	TMEM127
DANCR	TMEM128
DANCR	TMEM14A
DANCR	TMEM164
DANCR	TMEM178A
DANCR	TMEM18
DANCR	TMEM209
DANCR	TMEM222
DANCR	TMEM230
DANCR	TMEM237
DANCR	TMEM248
DANCR	TMEM254
DANCR	TMEM258
DANCR	TMEM30A
DANCR	TMEM38B
DANCR	TMEM41A
DANCR	TMEM47
DANCR	TMEM50B
DANCR	TMEM79
DANCR	TMEM81
DANCR	TMEM9
DANCR	TMEM9B
DANCR	TMOD2
DANCR	TMPO
DANCR	TMX2
DANCR	TMX4
DANCR	TNC
DANCR	TNFRSF10B
DANCR	TNFRSF12A
DANCR	TNFRSF25
DANCR	TNFSF10
DANCR	TNRC6A
DANCR	TNS3
DANCR	TOB1
DANCR	TOM1L1
DANCR	TOP2A
DANCR	TOPBP1
DANCR	TOPORS
DANCR	TOR1A
DANCR	TOX4
DANCR	TP53
DANCR	TP53BP1
DANCR	TP53INP1
DANCR	TPCN1
DANCR	TPI1
DANCR	TPM2
DANCR	TPP2
DANCR	TRA2A
DANCR	TRAF3
DANCR	TRAM2
DANCR	TRIB3
DANCR	TRIM28
DANCR	TRIM44
DANCR	TRIM52
DANCR	TRIM8
DANCR	TRUB2
DANCR	TSC2
DANCR	TSC22D2
DANCR	TSC22D3
DANCR	TSGA10
DANCR	TSPAN3
DANCR	TSPAN6
DANCR	TSPYL4
DANCR	TTC38
DANCR	TTI1
DANCR	TTLL1
DANCR	TTYH3
DANCR	TUBB2A
DANCR	TUBGCP5
DANCR	TUSC3
DANCR	TWSG1
DANCR	TXNDC15
DANCR	TXNRD1
DANCR	U2AF1
DANCR	UACA
DANCR	UAP1
DANCR	UBC
DANCR	UBE2C
DANCR	UBE2D3
DANCR	UBE2G2
DANCR	UBE2J1
DANCR	UBE2T
DANCR	UBE4A
DANCR	UBR7
DANCR	UBXN2A
DANCR	UBXN7
DANCR	UCHL5
DANCR	UCK2
DANCR	UCP2
DANCR	UFM1
DANCR	UGCG
DANCR	UGP2
DANCR	UPF3B
DANCR	UPP1
DANCR	UQCR10
DANCR	UQCRC1
DANCR	URB2
DANCR	USB1
DANCR	USP1
DANCR	USP3
DANCR	USP46
DANCR	USP7
DANCR	UTP14A
DANCR	VAMP3
DANCR	VANGL1
DANCR	VCP
DANCR	VCPKMT
DANCR	VEZT
DANCR	VPS18
DANCR	VPS25
DANCR	VPS26B
DANCR	VPS39
DANCR	VPS41
DANCR	VPS52
DANCR	VRK1
DANCR	VSIG10
DANCR	VTA1
DANCR	WASF1
DANCR	WBP1L
DANCR	WBP2
DANCR	WDFY2
DANCR	WDR12
DANCR	WDR36
DANCR	WDR41
DANCR	WDR53
DANCR	WDR73
DANCR	WDR76
DANCR	WDR89
DANCR	WEE1
DANCR	WSB1
DANCR	WWC1
DANCR	XPO1
DANCR	XPO5
DANCR	XRCC6
DANCR	XRN2
DANCR	YEATS4
DANCR	YIPF1
DANCR	YIPF3
DANCR	YIPF6
DANCR	YKT6
DANCR	YTHDF2
DANCR	ZBTB10
DANCR	ZBTB14
DANCR	ZBTB34
DANCR	ZBTB47
DANCR	ZC3H8
DANCR	ZCCHC17
DANCR	ZCCHC8
DANCR	ZDHHC14
DANCR	ZDHHC6
DANCR	ZFC3H1
DANCR	ZFP36L1
DANCR	ZFR
DANCR	ZFYVE26
DANCR	ZMAT3
DANCR	ZNF12
DANCR	ZNF121
DANCR	ZNF131
DANCR	ZNF16
DANCR	ZNF2
DANCR	ZNF211
DANCR	ZNF217
DANCR	ZNF22
DANCR	ZNF234
DANCR	ZNF282
DANCR	ZNF304
DANCR	ZNF329
DANCR	ZNF347
DANCR	ZNF354A
DANCR	ZNF37A
DANCR	ZNF397
DANCR	ZNF44
DANCR	ZNF460
DANCR	ZNF471
DANCR	ZNF483
DANCR	ZNF506
DANCR	ZNF512B
DANCR	ZNF521
DANCR	ZNF548
DANCR	ZNF610
DANCR	ZNF641
DANCR	ZNF681
DANCR	ZNF772
DANCR	ZNF805
DANCR	ZNF84
DANCR	ZNF844
DANCR	ZNF85
DANCR	ZNF880
DANCR	ZNHIT1
DANCR	ZNHIT3
DANCR	ZRANB2
DANCR	ZSCAN22
DANCR	ZSCAN30
DANCR	ZSCAN9
DANCR	ZSWIM8
DANCR	ZWILCH
DAPK1-IT1	HNRNPA1
DBH-AS1	GRWD1
DDX39B-AS1	MOV10
DICER1-AS1	APOL2
DICER1-AS1	CELF4
DICER1-AS1	CSTF2
DICER1-AS1	GLYR1
DICER1-AS1	HLA-A
DICER1-AS1	IGF2BP3
DICER1-AS1	KCTD8
DICER1-AS1	LSM11
DICER1-AS1	NKRF
DICER1-AS1	PPIG
DICER1-AS1	PTBP1
DICER1-AS1	RPS15A
DICER1-AS1	SRSF9
DICER1-AS1	ZFC3H1
DLEU1	HNRNPU
DLEU1	KIF21A
DLEU1	LDHB
DLEU1	NDUFA2
DLEU1	RAD21
DLEU1	RBM6
DLEU1	SLC16A1
DLEU1	SRRM2
DLEU1	TARBP2
DLEU1	WDR33
DLEU1	YWHAE
DLEU1	ZC3H7B
DLGAP1-AS1	BCCIP
DLGAP1-AS1	FAM120A
DLGAP1-AS1	GRWD1
DLGAP1-AS1	HNRNPU
DLGAP1-AS1	MOV10
DLGAP1-AS1	PPIG
DLGAP1-AS1	PPIL4
DLGAP1-AS1	QKI
DLGAP1-AS1	U2AF1
DLGAP1-AS1	UCHL5
DLGAP1-AS3	FUS
DLGAP1-AS3	WDR33
DLGAP1-AS5	CELF4
DLGAP1-AS5	WDR33
DLX6-AS1	ADAR
DLX6-AS1	CBS
DLX6-AS1	CSTF2T
DLX6-AS1	EIF3D
DLX6-AS1	FBL
DLX6-AS1	HNRNPA1
DLX6-AS1	LSM11
DLX6-AS1	MATR3
DLX6-AS1	MOV10
DLX6-AS1	NCBP2
DLX6-AS1	PCBP2
DLX6-AS1	PRPF8
DLX6-AS1	PTBP1
DLX6-AS1	QKI
DLX6-AS1	RBM15
DLX6-AS1	SSB
DLX6-AS1	UCHL5
DLX6-AS1	WDR33
DLX6-AS1	XRCC6
EAF1-AS1	AGO2
EAF1-AS1	CPSF7
EAF1-AS1	DDX42
EAF1-AS1	EIF3D
EAF1-AS1	EWSR1
EAF1-AS1	FBL
EAF1-AS1	FXR1
EAF1-AS1	HNRNPU
EAF1-AS1	IGF2BP3
EAF1-AS1	MOV10
EAF1-AS1	PRPF8
EAF1-AS1	SAFB2
EAF1-AS1	U2AF1
EAF1-AS1	UCHL5
ELOVL2-AS1	BCCIP
ELOVL2-AS1	GRWD1
ELOVL2-AS1	ILF3
ELOVL2-AS1	PCBP2
ELOVL2-AS1	RPS3
ELOVL2-AS1	TARBP2
ENOX1-AS1	FBL
ENOX1-AS1	POC1B
ENTPD3-AS1	AGO2
ENTPD3-AS1	ELAVL2
ENTPD3-AS1	HNRNPU
ENTPD3-AS1	MOV10
ENTPD3-AS1	PRPF8
FAM13A-AS1	CPSF6
FAM13A-AS1	DHX30
FAM13A-AS1	FMR1
FAM13A-AS1	NKRF
FAM13A-AS1	TARDBP
FAM182B	RBM6
FAM95B1	MBNL2
FAM95B1	POC1A
FGD5-AS1	ACIN1
FGD5-AS1	ACOT7
FGD5-AS1	ADAM10
FGD5-AS1	ADAR
FGD5-AS1	AGGF1
FGD5-AS1	AGO3
FGD5-AS1	AGO4
FGD5-AS1	CBX1
FGD5-AS1	CDCA8
FGD5-AS1	CDK5RAP3
FGD5-AS1	CELF4
FGD5-AS1	CPSF7
FGD5-AS1	CSNK2A2
FGD5-AS1	DBN1
FGD5-AS1	DDX3X
FGD5-AS1	DDX42
FGD5-AS1	DDX55
FGD5-AS1	DGCR8
FGD5-AS1	DHFR
FGD5-AS1	DHTKD1
FGD5-AS1	DHX30
FGD5-AS1	DYNLL2
FGD5-AS1	EIF3D
FGD5-AS1	EIF3E
FGD5-AS1	EIF3H
FGD5-AS1	EIF4G2
FGD5-AS1	ELOVL5
FGD5-AS1	ERLIN1
FGD5-AS1	EWSR1
FGD5-AS1	FAM120A
FGD5-AS1	FBL
FGD5-AS1	FKBP4
FGD5-AS1	FLT1
FGD5-AS1	FMR1
FGD5-AS1	FTO
FGD5-AS1	FXR1
FGD5-AS1	GPKOW
FGD5-AS1	GRWD1
FGD5-AS1	HDAC9
FGD5-AS1	HLTF
FGD5-AS1	HMGB2
FGD5-AS1	HNRNPU
FGD5-AS1	IDI1
FGD5-AS1	IGF2BP2
FGD5-AS1	IGF2BP3
FGD5-AS1	ILF3
FGD5-AS1	INTS3
FGD5-AS1	KDM8
FGD5-AS1	LARP4
FGD5-AS1	LRPPRC
FGD5-AS1	LRRC28
FGD5-AS1	LSM11
FGD5-AS1	MBNL2
FGD5-AS1	MCU
FGD5-AS1	MDH2
FGD5-AS1	MECR
FGD5-AS1	METAP2
FGD5-AS1	MOV10
FGD5-AS1	MRFAP1
FGD5-AS1	MRFAP1L1
FGD5-AS1	MRPL51
FGD5-AS1	MT-CO2
FGD5-AS1	MT-ND4L
FGD5-AS1	MTMR9
FGD5-AS1	MYL6
FGD5-AS1	MYL6B
FGD5-AS1	NACA
FGD5-AS1	NCBP2
FGD5-AS1	NOLC1
FGD5-AS1	NPRL2
FGD5-AS1	NUP62
FGD5-AS1	OTUD3
FGD5-AS1	PCBP2
FGD5-AS1	PFN1
FGD5-AS1	PGM3
FGD5-AS1	PPIG
FGD5-AS1	PPIL4
FGD5-AS1	PRDX6
FGD5-AS1	PRPF8
FGD5-AS1	RBM10
FGD5-AS1	RBM15
FGD5-AS1	RBM5
FGD5-AS1	RC3H1
FGD5-AS1	REST
FGD5-AS1	RFWD3
FGD5-AS1	RPL23A
FGD5-AS1	RPL30
FGD5-AS1	RPS16
FGD5-AS1	SAFB2
FGD5-AS1	SDCCAG8
FGD5-AS1	SHARPIN
FGD5-AS1	SHISA5
FGD5-AS1	SLTM
FGD5-AS1	SMARCA4
FGD5-AS1	SMARCA5
FGD5-AS1	SND1
FGD5-AS1	SRSF9
FGD5-AS1	TARDBP
FGD5-AS1	TMEM167A
FGD5-AS1	TNRC6A
FGD5-AS1	TPT1
FGD5-AS1	TXNDC17
FGD5-AS1	U2AF1
FGD5-AS1	UCHL5
FGD5-AS1	WBP11
FGD5-AS1	WDR33
FGD5-AS1	XPO5
FGD5-AS1	XRCC6
FGD5-AS1	YTHDF1
FGD5-AS1	YWHAG
FGD5-AS1	ZBTB8OS
FGD5-AS1	ZFP36
FGD5-AS1	ZMYM3
FGD5-AS1	ZNF227
FLG-AS1	HNRNPA1
FLG-AS1	PI4KA
FLG-AS1	WDR33
FRY-AS1	NCBP2
FTX	AGO4
FTX	CSTF2
FTX	DDX24
FTX	DDX55
FTX	DGCR8
FTX	EIF3H
FTX	ELAVL2
FTX	FN3KRP
FTX	FTO
FTX	FUBP3
FTX	IKBKB
FTX	ILF3
FTX	KLF3
FTX	LSM11
FTX	MBNL1
FTX	MBNL2
FTX	PCBP2
FTX	RBFOX2
FTX	SMG1
FTX	SUGP2
FTX	TARDBP
FTX	TRA2A
FTX	TULP4
FTX	U2AF1
FTX	WDR90
FTX	XPO5
FTX	XRCC6
FTX	ZNF622
GABPB1-AS1	AKAP8L
GABPB1-AS1	CLPB
GABPB1-AS1	COPB2
GABPB1-AS1	CPSF6
GABPB1-AS1	DDX24
GABPB1-AS1	DDX59
GABPB1-AS1	DGCR8
GABPB1-AS1	DHX30
GABPB1-AS1	EIF3H
GABPB1-AS1	FN1
GABPB1-AS1	FTO
GABPB1-AS1	GNL3
GABPB1-AS1	HNRNPA0
GABPB1-AS1	HNRNPF
GABPB1-AS1	HNRNPU
GABPB1-AS1	KIAA1191
GABPB1-AS1	LARP4
GABPB1-AS1	NEIL1
GABPB1-AS1	PPIL4
GABPB1-AS1	PRPF8
GABPB1-AS1	RBFOX2
GABPB1-AS1	RPL15
GABPB1-AS1	SC5D
GABPB1-AS1	SLTM
GABPB1-AS1	SSU72
GABPB1-AS1	TRA2A
GABPB1-AS1	U2AF1
GABPB1-AS1	UCHL5
GABPB1-AS1	XPO5
GABPB1-AS1	XRCC6
GABPB1-AS1	ZNF440
GAS5	A2ML1
GAS5	ABHD12
GAS5	ACLY
GAS5	ACO1
GAS5	ACTG1
GAS5	ACTN4
GAS5	ADAP2
GAS5	AFAP1L1
GAS5	AGGF1
GAS5	AGO1
GAS5	AHNAK
GAS5	AKR1A1
GAS5	AKTIP
GAS5	ALKBH5
GAS5	AMD1
GAS5	AMMECR1
GAS5	ANAPC7
GAS5	ANGEL2
GAS5	ANK2
GAS5	ANXA2
GAS5	ANXA5
GAS5	AP1AR
GAS5	AP2B1
GAS5	APAF1
GAS5	APLP2
GAS5	APMAP
GAS5	ARCN1
GAS5	ARF5
GAS5	ARL16
GAS5	ARL3
GAS5	ARL4A
GAS5	ARL5A
GAS5	ARL5B
GAS5	ARL6IP1
GAS5	ARL6IP5
GAS5	ARPC4
GAS5	ATOX1
GAS5	ATP2B1
GAS5	ATP6V1F
GAS5	ATXN7L1
GAS5	AVPI1
GAS5	AZI2
GAS5	B2M
GAS5	BAG4
GAS5	BAZ2A
GAS5	BCAP31
GAS5	BCAT1
GAS5	BDP1
GAS5	BIRC6
GAS5	BNIP2
GAS5	BROX
GAS5	BRWD1
GAS5	BSG
GAS5	BTN3A2
GAS5	BUB3
GAS5	C11orf58
GAS5	C4orf3
GAS5	CA14
GAS5	CACUL1
GAS5	CAMLG
GAS5	CAP1
GAS5	CAPN2
GAS5	CARHSP1
GAS5	CBX5
GAS5	CCDC138
GAS5	CCDC43
GAS5	CD44
GAS5	CD99
GAS5	CDC27
GAS5	CDC42SE2
GAS5	CDIP1
GAS5	CDK5R1
GAS5	CENPC
GAS5	CEP104
[truncated: 3,910 more rows]

## Sheet: rewired
The different developmental stages in human neocortex: GW16, GW19.5, GW20.5, GW21, GW23.5
Among different human neocortex developments
lncRNAs	mRNAs		hub lncRNAs
ALMS1-IT1	ALMS1		ASB16-AS1
ALMS1-IT1	IGF2BP2		HLA-F-AS1
ALMS1-IT1	TIA1		LINC00641
ASB16-AS1	ILF3		MAPKAPK5-AS1
ASB16-AS1	SPPL3		MIAT
ASH1L-AS1	NONO		SNHG10
ASH1L-AS1	DAP3
ASH1L-AS1	SND1
ASH1L-AS1	DDX42
ASH1L-AS1	U2AF1
ATP6V0E2-AS1	LARP4
ATP6V0E2-AS1	GRSF1
ATP6V0E2-AS1	IGF2BP3
ATP6V0E2-AS1	SUGP2
ATP6V0E2-AS1	MOV10
ATP6V0E2-AS1	CPSF7
ATP6V0E2-AS1	U2AF1
ATP6V0E2-AS1	PPIG
ATP6V0E2-AS1	FUS
BRWD1-IT1	NOLC1
BRWD1-IT1	U2AF1
CASC15	ZNF844
CASC15	SOCS2
CASC15	RNF130
CASC15	PROM1
CASC15	NAV1
CASC15	DCHS1
CASC15	CXXC5
CD27-AS1	SNX27
CD27-AS1	LYSMD3
CD27-AS1	HSP90AB1
CD27-AS1	RBM10
CD27-AS1	RBM6
CD27-AS1	IGF2BP3
CD27-AS1	FBL
CD27-AS1	SPPL3
CELF2-AS1	RBFOX2
DANCR	ZW10
DANCR	ZNF83
DANCR	ZNF804A
DANCR	ZNF76
DANCR	ZNF514
DANCR	ZNF438
DANCR	ZNF394
DANCR	ZNF281
DANCR	ZNF233
DANCR	ZNF155
DANCR	ZDHHC4
DANCR	ZBTB8OS
DANCR	ZBTB39
DANCR	XRCC2
DANCR	WDFY3
DANCR	VPS54
DANCR	VEPH1
DANCR	VAMP4
DANCR	USP16
DANCR	UNC45A
DANCR	ULK4
DANCR	UHRF1
DANCR	UBR5
DANCR	UBE3D
DANCR	TUFT1
DANCR	TUBGCP6
DANCR	TTI2
DANCR	TTC39C
DANCR	TSHZ1
DANCR	TRMT2B
DANCR	TRIM16
DANCR	TRDMT1
DANCR	TRAK1
DANCR	TRAIP
DANCR	TRA2B
DANCR	TOP3A
DANCR	TOLLIP
DANCR	TMX1
DANCR	TMEM39B
DANCR	TMEM245
DANCR	THAP9
DANCR	TEX2
DANCR	TCP11L1
DANCR	TBCEL
DANCR	TBC1D16
DANCR	TACC3
DANCR	SYNGR2
DANCR	STRN
DANCR	STC2
DANCR	SSX2IP
DANCR	SSRP1
DANCR	SPRYD4
DANCR	SPATA2
DANCR	SOX9
DANCR	SNX5
DANCR	SMCO4
DANCR	SLITRK4
DANCR	SLC43A1
DANCR	SLC37A4
DANCR	SLC35A5
DANCR	SLC29A2
DANCR	SLC25A29
DANCR	SLC1A1
DANCR	SLAIN2
DANCR	SIL1
DANCR	SIAE
DANCR	SHARPIN
DANCR	SH3YL1
DANCR	SGPP1
DANCR	SERTAD3
DANCR	SEPHS1
DANCR	SEL1L
DANCR	SDCCAG8
DANCR	SCNM1
DANCR	SCN1B
DANCR	SAP130
DANCR	RWDD2B
DANCR	ROR1
DANCR	RNF103
DANCR	RIT1
DANCR	RILP
DANCR	RHBDF1
DANCR	RFC3
DANCR	RFC2
DANCR	RDH10
DANCR	RCOR3
DANCR	RCN1
DANCR	RBM42
DANCR	RBM25
DANCR	RBBP6
DANCR	RASSF8
DANCR	RANBP10
DANCR	RALGPS1
DANCR	RAD51B
DANCR	RAB1A
DANCR	RAB18
DANCR	PURB
DANCR	PRRG1
DANCR	PRPS1
DANCR	PRKCE
DANCR	PPM1M
DANCR	PPIF
DANCR	POU2F2
DANCR	POLR3F
DANCR	POLR3B
DANCR	POLE2
DANCR	PMPCA
DANCR	PLXND1
DANCR	PLEKHF2
DANCR	PLEKHB2
DANCR	PLEKHB1
DANCR	PLAU
DANCR	PKN2
DANCR	PIP5K1C
DANCR	PIGX
DANCR	PIAS3
DANCR	PI4K2A
DANCR	PHF20L1
DANCR	PHF19
DANCR	PEX3
DANCR	PELO
DANCR	PDE7A
DANCR	PCGF5
DANCR	PCED1A
DANCR	PARG
DANCR	PABPC4L
DANCR	OSGEP
DANCR	OBSL1
DANCR	NUP62CL
DANCR	NTNG2
DANCR	NT5DC1
DANCR	NRSN2
DANCR	NR1D2
DANCR	NIPAL3
DANCR	NINJ1
DANCR	NIF3L1
DANCR	NDUFAF4
DANCR	NDRG4
DANCR	NDC80
DANCR	NCS1
DANCR	NCOA1
DANCR	NADSYN1
DANCR	MYOM1
DANCR	MYO19
DANCR	MUTYH
DANCR	MTHFD1
DANCR	MTFR2
DANCR	MTBP
DANCR	MSL2
DANCR	MRTO4
DANCR	MRPL24
DANCR	MRPL18
DANCR	MPI
DANCR	MOCOS
DANCR	MMP24
DANCR	MLLT11
DANCR	MIB1
DANCR	METTL9
DANCR	METTL15
DANCR	MED13
DANCR	MCMBP
DANCR	MCM2
DANCR	MBP
DANCR	MAU2
DANCR	MARCKS
DANCR	MAP3K13
DANCR	MAN1B1
DANCR	MAN1A1
DANCR	MADD
DANCR	MACF1
DANCR	LYST
DANCR	LSS
DANCR	LRRC8A
DANCR	LONRF1
DANCR	LMBRD1
DANCR	LIG4
DANCR	LIF
DANCR	LHFPL2
DANCR	LGALS3
DANCR	LDLRAD3
DANCR	KMT2E
DANCR	KIF20A
DANCR	KIAA1549L
DANCR	KHNYN
DANCR	KCTD7
DANCR	JUND
DANCR	ITGB3BP
DANCR	IQSEC1
DANCR	IL7
DANCR	IL27RA
DANCR	IL18
DANCR	IL13RA2
DANCR	IFNGR1
DANCR	IARS2
DANCR	HEATR6
DANCR	GTF3A
DANCR	GTDC1
DANCR	GRPEL2
DANCR	GPSM1
DANCR	GPR19
DANCR	GPR155
DANCR	GOLIM4
DANCR	GOLGA8B
DANCR	GNPDA1
DANCR	GNE
DANCR	GLOD4
DANCR	GINS3
DANCR	GCFC2
DANCR	GADD45A
DANCR	FOXM1
DANCR	FICD
DANCR	FCHSD2
DANCR	FBXL20
DANCR	FBN2
DANCR	FARP2
DANCR	FAR2
DANCR	FANCI
DANCR	FANCD2
DANCR	FAM222B
DANCR	FAM220A
DANCR	FAM219B
DANCR	FAM126B
DANCR	FAF1
DANCR	EXOC5
DANCR	EXO5
DANCR	EVI2A
DANCR	ETAA1
DANCR	EPG5
DANCR	EOMES
DANCR	ENTPD6
DANCR	EML1
DANCR	EMC9
DANCR	EFNB3
DANCR	DUS2
DANCR	DNPH1
DANCR	DNAJB6
DANCR	DHX33
DANCR	DGKE
DANCR	DEPDC1
DANCR	DDX56
DANCR	DDIT4
DANCR	DBF4
DANCR	DAG1
DANCR	CWF19L1
DANCR	CUTA
DANCR	CTSC
DANCR	CTBS
DANCR	CRNKL1
DANCR	CRLF3
DANCR	CREB1
DANCR	CPT2
DANCR	CPD
DANCR	CLIC4
DANCR	CISD1
DANCR	CHRAC1
DANCR	CHAC2
DANCR	CHAC1
DANCR	CEP55
DANCR	CENPP
DANCR	CENPL
DANCR	CENPI
DANCR	CDK12
DANCR	CDC20
DANCR	CCDC51
DANCR	CCDC15
DANCR	CCDC146
DANCR	CCDC102B
DANCR	CBWD5
DANCR	CBL
DANCR	CAPS2
DANCR	CAPN7
DANCR	C9orf64
DANCR	C2CD5
DANCR	C1R
DANCR	C17orf75
DANCR	C11orf80
DANCR	BRMS1L
DANCR	BRIX1
DANCR	BMPR2
DANCR	BMP2K
DANCR	BHLHE40
DANCR	BFAR
DANCR	BCL11A
DANCR	BCAR1
DANCR	BBS9
DANCR	AXL
DANCR	ATP6V1E1
DANCR	ATL2
DANCR	ARIH1
DANCR	ARID5A
DANCR	ARHGAP12
DANCR	ARF4
DANCR	AK9
DANCR	AK5
DANCR	AHCYL2
DANCR	ACTL6A
DANCR	ABHD3
DANCR	AASDHPPT
DANCR	ZFP28
DANCR	PSKH1
DANCR	PLOD3
DANCR	KIAA0513
DANCR	HSPBP1
DANCR	HEY1
DANCR	XYLT2
DANCR	RBM15
DANCR	METTL4
DANCR	ADAT1
DANCR	GSK3B
DANCR	FUT11
DANCR	CPSF6
DANCR	ZNF280B
DANCR	YTHDF1
DANCR	GABARAPL1
DANCR	COL4A5
DANCR	ARL4C
DANCR	ZNF589
DANCR	AGGF1
DANCR	GPKOW
DANCR	FKBP4
DANCR	QKI
DANCR	ZNF622
DANCR	SUGP2
DANCR	BACH2
DICER1-AS1	ZNF136
DICER1-AS1	ZBED1
DICER1-AS1	ATXN3
DICER1-AS1	MOV10
DLEU1	ZFP36
DLEU1	SUGT1
DLEU1	TIAL1
DLEU1	HNRNPA1
DLEU1	FUS
DLGAP1-AS1	AKAP8L
DLGAP1-AS1	FUBP3
DLGAP1-AS1	FUS
DLGAP1-AS1	PRPF8
DLGAP1-AS1	EIF3H
DLGAP1-AS1	XPO5
DLX6-AS1	RBM5
DLX6-AS1	NKRF
EAF1-AS1	ZFP36
EAF1-AS1	HDAC9
EAF1-AS1	DDX55
EAF1-AS1	AGO3
EAF1-AS1	TARDBP
EAF1-AS1	ZNF622
EAF1-AS1	GRWD1
EAF1-AS1	FTO
ENTPD3-AS1	UBC
ENTPD3-AS1	GRWD1
ENTPD3-AS1	DDX3X
ENTPD3-AS1	WDR33
FAM13A-AS1	RBM10
FAM13A-AS1	PUM2
FAM13A-AS1	HNRNPU
FAM13A-AS1	YTHDF1
FAM13A-AS1	QKI
FAM13A-AS1	TRA2A
FAM13A-AS1	FBL
FAM13A-AS1	EIF3D
FAM95B1	ACTR1A
FGD5-AS1	TAF1D
FGD5-AS1	RSL1D1
FGD5-AS1	NDRG2
FGD5-AS1	IGF2BP1
FGD5-AS1	AKAP8L
FGD5-AS1	SUGP2
FLG-AS1	RTCB
FLG-AS1	CELF4
FLG-AS1	CSTF2T
FTX	P4HB
FTX	ITGB5
FTX	IMP4
FTX	CCNA2
FTX	EIF4G2
FTX	EWSR1
FTX	SND1
FTX	AGO3
FTX	SLTM
FTX	RPS3
FTX	QKI
FTX	IGF2BP3
FTX	SSB
FTX	DDX59
FTX	BUD13
FTX	MOV10
FTX	FMR1
FTX	FUS
FTX	TIA1
GABPB1-AS1	SNX24
GABPB1-AS1	MRPS30
GABPB1-AS1	MED15
GABPB1-AS1	HCFC1
GABPB1-AS1	EIF3L
GABPB1-AS1	BFAR
GABPB1-AS1	DDX55
GABPB1-AS1	RPL13
GABPB1-AS1	SND1
GABPB1-AS1	PCBP2
GABPB1-AS1	MATR3
GABPB1-AS1	TARBP2
GABPB1-AS1	SRSF9
GABPB1-AS1	ZNF622
GABPB1-AS1	DDX3X
GABPB1-AS1	FBL
GABPB1-AS1	TBRG4
GABPB1-AS1	SPPL3
GABPB1-AS1	TIA1
GAS5	ZNF461
GAS5	WDR76
GAS5	WDR59
GAS5	USO1
GAS5	UHRF1BP1
GAS5	TXNIP
GAS5	TRIM69
GAS5	TRAF5
GAS5	TPX2
GAS5	TMEM30A
GAS5	TMEM254
GAS5	TMEM161A
GAS5	TMEM138
GAS5	STXBP4
GAS5	SS18L2
GAS5	SPRY2
GAS5	SNX18
GAS5	SNRNP48
GAS5	SNAP23
GAS5	SMC4
GAS5	SLC30A9
GAS5	SESN1
GAS5	SDF2L1
GAS5	SCML2
GAS5	SCARB1
GAS5	RTKN2
GAS5	RP9
GAS5	RICTOR
GAS5	RBP1
GAS5	PSAT1
GAS5	PRKAB2
GAS5	PPARD
GAS5	POLR2C
GAS5	PLCB4
GAS5	PHB2
GAS5	PGAM1
GAS5	PCYT2
GAS5	PCYT1B
GAS5	OSGIN2
GAS5	NOP56
GAS5	NLE1
GAS5	MTHFD2
GAS5	MMRN1
GAS5	MEST
GAS5	MECOM
GAS5	ME2
GAS5	MAGIX
GAS5	LRRC49
GAS5	KHK
GAS5	ISYNA1
GAS5	ISOC2
GAS5	INHBA
GAS5	IFITM1
GAS5	HDGF
GAS5	GRAMD1C
GAS5	GOT2
GAS5	FIBIN
GAS5	FGD5
GAS5	FAM72D
GAS5	EIF2S3
GAS5	EFHD1
GAS5	ECSIT
GAS5	ECI2
GAS5	DRG2
GAS5	DNAJB9
GAS5	DDAH1
GAS5	CTC1
GAS5	CRY2
GAS5	CREB3L2
GAS5	CENPK
GAS5	CCZ1B
GAS5	CCDC85C
GAS5	CCDC171
GAS5	CCDC141
GAS5	BTG2
GAS5	BEST1
GAS5	ATP2B3
GAS5	ATP1A2
GAS5	AQR
GAS5	APP
GAS5	ACTR3
GAS5	ABI2
GAS5	ZNF83
GAS5	POLR3B
GAS5	NIPAL3
GAS5	ALMS1
GAS5	DHX30
GAS5	RRS1
GAS5	RBM15
GAS5	SRSF9
GAS5	GPKOW
GAS5	LSM11
GAS5	FOSL2
GAS5	ETV1
GAS5	CXXC1
HCG11	VCPIP1
HCG11	POLR2E
HCG11	LETMD1
HCG11	EEF1A1
HCG11	BNIP3
HCG17	SRSF9
HCG17	DDX42
HCG18	ZNF48
HCG18	ZIC2
HCG18	TMEM123
HCG18	SEMA4D
HCG18	SCARA3
HCG18	RPS4Y1
HCG18	POU3F2
HCG18	PARP4
HCG18	C12orf75
HCG18	C11orf54
HCG18	POLR2J3
HCG18	DVL2
HCG18	EWSR1
HCG18	CSTF2T
HLA-F-AS1	RPS9
HLA-F-AS1	RPLP1
HLA-F-AS1	MRPS9
HLA-F-AS1	LMO4
HLA-F-AS1	INPP5F
HLA-F-AS1	CMPK1
HLA-F-AS1	C8orf76
HLA-F-AS1	NUFIP2
HLA-F-AS1	HNRNPU
HYI-AS1	RBM15
INTS6-AS1	TNKS2
INTS6-AS1	RPL21
INTS6-AS1	CSRNP1
INTS6-AS1	NOLC1
INTS6-AS1	MOV10
INTS6-AS1	SPPL3
INTS6-AS1	DGCR8
INTS6-AS1	WDR33
JPX	RBPMS
JPX	IDS
JPX	FBXW11
JPX	EIF5
JPX	E2F5
JPX	BIRC6
JPX	UBE2B
JPX	RBM10
JPX	SMNDC1
JPX	CSTF2
JPX	IGF2BP2
JPX	ADAR
JPX	SPPL3
KCNQ1OT1	NUMB
KCNQ1OT1	BCLAF1
KCNQ1OT1	FXR1
KCNQ1OT1	SMNDC1
KCNQ1OT1	DDX6
KCNQ1OT1	LSM11
KCNQ1OT1	DDX59
KCNQ1OT1	WDR33
KIF9-AS1	EWSR1
KIF9-AS1	SND1
KIF9-AS1	GPKOW
KIF9-AS1	DDX59
KIF9-AS1	UCHL5
KRTAP5-AS1	SUGP2
LIMD1-AS1	HMGCR
LIMD1-AS1	FBL
LINC00205	POLR1D
LINC00205	MEX3A
LINC00205	EEF1B2
LINC00205	COIL
LINC00205	BASP1
LINC00205	B2M
LINC00205	WAC
LINC00205	EWSR1
LINC00205	RANGAP1
LINC00242	IGF2BP3
LINC00242	TIA1
LINC00339	AGO4
LINC00339	RBM15
LINC00339	AGO3
LINC00339	QKI
LINC00339	BUD13
LINC00342	ILF3
LINC00342	MOV10
LINC00472	MBNL1
LINC00472	AGO4
LINC00472	FMR1
LINC00472	ELAVL2
LINC00472	TIA1
LINC00511	HDLBP
LINC00511	SMARCA4
LINC00511	CELF4
LINC00511	DKC1
LINC00511	XRCC6
LINC00511	FKBP4
LINC00511	FUBP3
LINC00511	SUGP2
LINC00511	MBNL2
LINC00511	FBL
LINC00511	PRPF8
LINC00511	RBM22
LINC00630	ZC3H7B
LINC00630	AGO3
LINC00630	RBM5
LINC00630	RBM6
LINC00630	TRA2A
LINC00630	SUGP2
LINC00630	DDX3X
LINC00630	BUD13
LINC00630	CPSF7
LINC00630	U2AF1
LINC00630	FBL
LINC00630	SPPL3
LINC00641	LSM11
LINC00641	WDR33
LINC00662	VEZT
LINC00662	FBXO31
LINC00662	BPGM
LINC00662	IGF2BP1
LINC00662	CSTF2T
LINC00662	RBM5
LINC00662	SRSF9
LINC00662	ZNF622
LINC00662	CSTF2
LINC00662	RBFOX2
LINC00662	PTBP1
LINC00662	PPIL4
LINC00665	ZNF845
LINC00665	TMTC4
LINC00665	SUMO2
LINC00665	SORD
LINC00665	SLC3A2
LINC00665	RPL22
LINC00665	PIAS1
LINC00665	CDCA7L
LINC00665	ZC3H7B
LINC00665	CSTF2T
LINC00665	EIF4A2
LINC00665	SKI
LINC00665	TIA1
LINC00667	SHCBP1
LINC00667	RPL23
LINC00667	IGF2BP1
LINC00667	RBM6
LINC00667	GRWD1
LINC00667	PPIG
LINC00667	FUS
LINC00842	HDAC9
LINC00842	FBL
LINC00856	RBM6
LINC00856	GRWD1
LINC00856	MOV10
LINC00865	WDR33
LINC00907	VPS26B
LINC00907	MATR3
LINC00907	QKI
LINC00907	CSTF2
LIPE-AS1	SMARCAL1
LIPE-AS1	DHX30
LIPE-AS1	SMNDC1
LIPE-AS1	AKAP8L
LIPE-AS1	HNRNPU
LIPE-AS1	XRCC6
LIPE-AS1	NCBP2
LIPE-AS1	ILF3
LIPE-AS1	SRSF9
LIPE-AS1	SUGP2
LIPE-AS1	SAFB2
LIPE-AS1	FUS
LIPE-AS1	FTO
LIPE-AS1	TIA1
MAGI2-AS3	RBM10
MAGI2-AS3	RBM6
MAGI2-AS3	IGF2BP3
MAGI2-AS3	FUBP3
MAGI2-AS3	MBNL2
MAGI2-AS3	SPPL3
MAGI2-AS3	UCHL5
MALAT1	ZNF581
MALAT1	WWP1
MALAT1	WDR13
MALAT1	VEGFA
MALAT1	VAMP3
MALAT1	UTP6
MALAT1	UPRT
MALAT1	TRMT11
MALAT1	TRIM4
MALAT1	SYMPK
MALAT1	SV2A
MALAT1	STAT1
MALAT1	SMARCD1
MALAT1	SLK
MALAT1	SLC25A3
MALAT1	SLC16A1
MALAT1	SIGMAR1
MALAT1	SCYL1
MALAT1	SCAMP3
MALAT1	RPUSD3
MALAT1	RPL22L1
MALAT1	RNF5
MALAT1	RMND5B
MALAT1	RARG
MALAT1	RAPH1
MALAT1	RALGAPA1
MALAT1	QSOX1
MALAT1	PYCR1
MALAT1	PXDN
MALAT1	PSMD7
MALAT1	PRPF3
MALAT1	PPA2
MALAT1	POM121C
MALAT1	POLR3E
MALAT1	PLEKHM1
MALAT1	PHF2
MALAT1	PDCD2
MALAT1	PCYOX1L
MALAT1	PCBP4
MALAT1	PAK1
MALAT1	PABPC1
MALAT1	NOA1
MALAT1	NCOR2
MALAT1	NAA38
MALAT1	MYO5C
MALAT1	MYH9
MALAT1	MTCH2
MALAT1	MRPL2
MALAT1	MED29
MALAT1	MAT2A
MALAT1	LTBP3
MALAT1	LRRC58
MALAT1	LRCH1
MALAT1	LPXN
MALAT1	LONP1
MALAT1	LNPEP
MALAT1	LDB1
MALAT1	KIF3C
MALAT1	JPH4
MALAT1	IPO4
MALAT1	IKZF2
MALAT1	ICAM2
MALAT1	HEXIM1
MALAT1	GTPBP1
MALAT1	FHOD1
MALAT1	FAM131A
MALAT1	EXT2
MALAT1	EXOC7
MALAT1	ETFA
MALAT1	EPB41
MALAT1	EMC1
MALAT1	E2F4
MALAT1	DUSP5
MALAT1	DTX2
MALAT1	DNAJC5
MALAT1	DGUOK
MALAT1	DGCR2
MALAT1	DENND2C
MALAT1	COG3
MALAT1	COCH
MALAT1	CNNM4
MALAT1	CMIP
MALAT1	CLPTM1L
MALAT1	CDC7
MALAT1	CCNY
MALAT1	CBS
MALAT1	CAPNS1
MALAT1	CABLES2
MALAT1	BRMS1
MALAT1	ARF3
MALAT1	AP1G2
MALAT1	ANKRD17
MALAT1	ALDH16A1
MALAT1	AGPAT1
MALAT1	ADD3
MALAT1	ADCY4
MALAT1	ACBD6
MALAT1	ABR
MALAT1	TMEM30A
MALAT1	RTCB
MALAT1	ZFP36
MALAT1	SCNM1
MALAT1	PLXND1
MALAT1	LHFPL2
MALAT1	FARP2
MALAT1	BHLHE40
MALAT1	HDAC9
MALAT1	PRKRIP1
MALAT1	MRPL49
MALAT1	AHDC1
MALAT1	MOB1A
MALAT1	TARBP2
MALAT1	YTHDF1
MALAT1	LIMD1
MALAT1	NIN
MALAT1	LRP10
MALAT1	HIC2
MALAT1	XPO5
MALAT1	PPIL4
MALAT1	WDR33
MAPKAPK5-AS1	UBE2D3
MAPKAPK5-AS1	TUBGCP3
MAPKAPK5-AS1	TOMM20
MAPKAPK5-AS1	TMEM208
MAPKAPK5-AS1	IGF2BP1
MAPKAPK5-AS1	DHX30
MAPKAPK5-AS1	HNRNPA1
MAPKAPK5-AS1	ZNF622
MAPKAPK5-AS1	METAP2
MAPKAPK5-AS1	LSM11
MAPKAPK5-AS1	CSTF2
MAPKAPK5-AS1	MOV10
MAPKAPK5-AS1	FUS
MAPKAPK5-AS1	XPO5
MAPKAPK5-AS1	UCHL5
MCM3AP-AS1	ZNF251
MCM3AP-AS1	EFCAB11
MCM3AP-AS1	CD83
MCM3AP-AS1	FXR1
MCM3AP-AS1	RBM15
MCM3AP-AS1	EIF4G2
MCM3AP-AS1	DDX55
MCM3AP-AS1	RBM5
MCM3AP-AS1	SLTM
MCM3AP-AS1	ILF3
MCM3AP-AS1	AGGF1
MCM3AP-AS1	QKI
MCM3AP-AS1	TRA2A
MCM3AP-AS1	CPSF7
MCM3AP-AS1	U2AF1
MEF2C-AS1	SLTM
MEF2C-AS1	CPSF6
MEF2C-AS1	DDX6
MEF2C-AS1	MBNL2
MEF2C-AS1	PTBP1
MEG3	HNRNPU
MEG3	RNMT
MEG3	WDR33
MIAT	COPS5
MIAT	FTL
MIR137HG	MBNL1
MIR137HG	IGF2BP2
MIR137HG	MAP3K9
MIR137HG	MBNL2
MIR137HG	WDR33
MIR17HG	TUBB2B
MIR17HG	SURF4
MIR17HG	RNFT2
MIR17HG	MCM3
MIR17HG	EZR
MIR17HG	DTL
MIR17HG	CEP89
MIR17HG	PGAM1
MIR17HG	LARP4
MIR17HG	SLTM
MIR17HG	DDX6
MIR17HG	AGGF1
MIR17HG	GRSF1
MIR17HG	FKBP4
MIR17HG	TRA2A
MIR181A1HG	TARDBP
MIR181A1HG	SPPL3
MIR22HG	TRIB2
MIR22HG	RPSA
MIR22HG	RPS27L
MIR22HG	RPL35A
MIR22HG	NUP214
MIR22HG	CEBPZ
MIR22HG	RBM15
MIR22HG	RBM39
MIR22HG	FKBP4
MIR22HG	FUBP1
MIR22HG	PTBP1
MIR22HG	WDR33
MIR22HG	FAM120A
MIR600HG	STRBP
MIR600HG	PUM2
MIR600HG	CPSF6
MIR600HG	METAP2
MIR600HG	NKRF
MIR600HG	UCHL5
MIR600HG	TAF15
MIR600HG	WDR33
NEAT1	ZNF784
NEAT1	ZNF629
NEAT1	ZNF623
NEAT1	ZDHHC11
NEAT1	WDR24
NEAT1	ULK1
NEAT1	TRIM66
NEAT1	TRIM32
NEAT1	TRIM11
NEAT1	TRAF7
NEAT1	TMEM116
NEAT1	TMEM107
NEAT1	TMEM106B
NEAT1	TCFL5
NEAT1	STRN4
NEAT1	SPTAN1
NEAT1	SPRYD3
NEAT1	SCRN2
NEAT1	SACM1L
NEAT1	RPS6KL1
NEAT1	RPS21
NEAT1	RNF41
NEAT1	RNF114
NEAT1	RFX5
NEAT1	RECQL5
NEAT1	REC8
NEAT1	RCE1
NEAT1	PTMA
NEAT1	PRSS36
NEAT1	PRPF40B
NEAT1	PLCL1
NEAT1	PITPNC1
NEAT1	PIGQ
NEAT1	PEX16
NEAT1	NSUN5
NEAT1	NKD2
NEAT1	MYLIP
NEAT1	MRPS12
NEAT1	MRPL27
NEAT1	MMAB
NEAT1	MGAT1
NEAT1	LRSAM1
NEAT1	LMF1
NEAT1	LIG1
NEAT1	KIAA0753
NEAT1	ITPKC
NEAT1	INHA
NEAT1	IGSF3
NEAT1	HFM1
NEAT1	GPR107
NEAT1	GPD1
NEAT1	GMEB2
NEAT1	GGPS1
NEAT1	GAL3ST4
NEAT1	FOXK2
NEAT1	FGFR3
NEAT1	FEM1B
NEAT1	EBAG9
NEAT1	DIDO1
NEAT1	DENND4B
NEAT1	DDX49
NEAT1	CYHR1
NEAT1	CRTC2
NEAT1	CRAT
NEAT1	CLTB
NEAT1	CDK5RAP3
NEAT1	CDK4
NEAT1	CCNL2
NEAT1	C19orf73
NEAT1	C14orf93
NEAT1	BGLAP
NEAT1	BCL2L1
NEAT1	ARFGEF1
NEAT1	APOOL
NEAT1	APEH
NEAT1	ANKRD24
NEAT1	AJUBA
NEAT1	AHRR
NEAT1	ACTG1
NEAT1	ABRACL
NEAT1	ABCF2
NEAT1	PHF2
NEAT1	LDB1
NEAT1	IPO4
NEAT1	ARF3
NEAT1	AP1G2
NEAT1	ABR
NEAT1	C8orf76
NEAT1	STC2
NEAT1	RBM10
NEAT1	VOPP1
NEAT1	CLCF1
NEAT1	RPL13
NEAT1	SHMT2
NEAT1	GSK3B
NEAT1	DEAF1
NEAT1	HNRNPA1
NEAT1	ZNF622
NEAT1	ZBTB1
NEAT1	PTBP1
NOP14-AS1	HNRNPU
NOP14-AS1	AGO3
NOP14-AS1	SRSF9
NOP14-AS1	SUGP2
NOP14-AS1	MOV10
NOP14-AS1	NKRF
NOP14-AS1	UCHL5
NOP14-AS1	WDR33
NPSR1-AS1	SMARCA4
NPSR1-AS1	NCBP2
NPSR1-AS1	XRN2
NPSR1-AS1	SAFB2
NPSR1-AS1	DGCR8
NR2F1-AS1	CELF4
NR2F1-AS1	BCCIP
NR2F1-AS1	TARDBP
NR2F1-AS1	DDX6
NR2F1-AS1	SUGP2
NR2F1-AS1	MOV10
NR2F1-AS1	FUS
NR2F1-AS1	SPPL3
NR2F1-AS1	XPO5
NR2F2-AS1	LARP4
NR2F2-AS1	GRWD1
NR2F2-AS1	PPIG
NR2F2-AS1	DGCR8
NUTM2A-AS1	SPPL3
NUTM2A-AS1	RBM22
NUTM2A-AS1	PTBP1
OIP5-AS1	IGF2BP1
OIP5-AS1	ZC3H7B
OIP5-AS1	CPSF6
OIP5-AS1	TARDBP
OIP5-AS1	TARBP2
OIP5-AS1	AGGF1
OIP5-AS1	FMR1
OIP5-AS1	TAF15
PAXBP1-AS1	CSTF2T
PAXBP1-AS1	BUD13
PAXBP1-AS1	PRPF8
PAXBP1-AS1	TIA1
PCBP1-AS1	SMARCA4
PCBP1-AS1	FXR1
PCBP1-AS1	YWHAG
PCBP1-AS1	NCBP2
PCBP1-AS1	HNRNPA1
PCBP1-AS1	DDX6
PCBP1-AS1	AGGF1
PCBP1-AS1	GRSF1
PCBP1-AS1	PRPF8
PCBP1-AS1	SPPL3
PLCE1-AS1	FBL
PSMD6-AS2	HLTF
PSMD6-AS2	TARDBP
PSMD6-AS2	BUD13
PSMD6-AS2	CPSF7
PSMD6-AS2	PTBP1
PTOV1-AS1	LARP4
PTOV1-AS1	SRSF9
PTOV1-AS1	FMR1
PTOV1-AS1	RBM22
PTOV1-AS1	WDR33
PTPRG-AS1	CSTF2T
PTPRG-AS1	HNRNPA1
PTPRG-AS1	MOV10
RAMP2-AS1	GRWD1
RAMP2-AS1	TIA1
RAMP2-AS1	WDR33
RASSF8-AS1	RBM10
RUSC1-AS1	FXR1
RUSC1-AS1	EWSR1
RUSC1-AS1	AGGF1
RUSC1-AS1	LSM11
RUSC1-AS1	CPSF7
RUSC1-AS1	XPO5
RUSC1-AS1	WDR33
SAP30L-AS1	FXR1
SAP30L-AS1	AGO3
SAP30L-AS1	RBM5
SAP30L-AS1	MATR3
SAP30L-AS1	QKI
SAP30L-AS1	DDX3X
SAP30L-AS1	BUD13
SAP30L-AS1	CPSF7
SAP30L-AS1	AGO2
SAP30L-AS1	WDR33
SAP30L-AS1	FAM120A
SBF2-AS1	RBM15
SBF2-AS1	EWSR1
SBF2-AS1	PCBP2
SBF2-AS1	FUBP3
SBF2-AS1	TIA1
SDCBP2-AS1	LARP4
SDCBP2-AS1	HNRNPU
SDCBP2-AS1	NOLC1
SDCBP2-AS1	DDX6
SDCBP2-AS1	TRA2A
SDCBP2-AS1	METAP2
SDCBP2-AS1	MOV10
SDCBP2-AS1	PPIG
SDCBP2-AS1	EIF3H
SDCBP2-AS1	FAM120A
SH3BP5-AS1	CELF4
SH3BP5-AS1	FXR1
SH3BP5-AS1	PUM2
SH3BP5-AS1	EWSR1
SH3BP5-AS1	XRCC6
SH3BP5-AS1	HNRNPA1
SH3BP5-AS1	BUD13
SH3BP5-AS1	FBL
SH3BP5-AS1	TIA1
SIK3-IT1	HNRNPU
SIK3-IT1	MOV10
SIK3-IT1	FUS
SLC8A1-AS1	RTCB
SLC8A1-AS1	FBL
SNHG1	ZNF287
SNHG1	ZFY
SNHG1	TNRC6A
SNHG1	STARD13
SNHG1	S1PR1
SNHG1	RNF150
SNHG1	PRKAA2
SNHG1	PRICKLE2
SNHG1	PARP9
SNHG1	PAPPA
SNHG1	MPPED2
SNHG1	IRF9
SNHG1	HTRA1
SNHG1	DDX58
SNHG1	DDX1
SNHG1	CLVS2
SNHG1	CHST10
SNHG1	ARPP21
SNHG1	MBNL1
SNHG1	RPS4Y1
SNHG1	RTCB
SNHG1	EXO5
SNHG1	PUM2
SNHG1	TIAL1
SNHG1	HLTF
SNHG1	CPSF6
SNHG1	TARBP2
SNHG1	IFI44
SNHG1	CPSF7
SNHG1	MBNL2
SNHG1	FUS
SNHG1	EIF3D
SNHG10	FXR1
SNHG10	TIAL1
SNHG10	SND1
SNHG10	MATR3
SNHG10	TARDBP
SNHG10	DDX6
SNHG10	FKBP4
SNHG10	DDX59
SNHG10	U2AF1
SNHG10	XPO5
SNHG10	PTBP1
SNHG10	FAM120A
SNHG11	CPSF6
SNHG11	FBL
SNHG12	TARBP2
SNHG12	GRSF1
SNHG12	GRWD1
SNHG12	CPSF7
SNHG12	PTBP1
SNHG15	PRPSAP1
SNHG15	FKBP1B
SNHG15	DENND3
SNHG15	SLBP
SNHG15	TIAL1
SNHG15	HNRNPU
SNHG15	GPKOW
SNHG15	ZNF622
SNHG15	FMR1
SNHG15	FBL
SNHG15	TIA1
SNHG16	YWHAG
SNHG16	HLTF
SNHG16	RPS3
SNHG16	ILF3
SNHG16	FMR1
SNHG16	EIF3H
SNHG16	XPO5
SNHG16	RBM22
SNHG17	SLBP
SNHG17	IGF2BP1
SNHG17	RBM10
SNHG17	CPSF6
SNHG17	DDX42
SNHG17	TRA2A
SNHG17	NKRF
SNHG17	DGCR8
SNHG3	CBX7
SNHG3	IGF2BP1
SNHG3	DDX55
SNHG3	XRCC6
SNHG3	DDX6
SNHG3	RNMT
SNHG3	GRSF1
SNHG3	MBNL2
SNHG3	SPPL3
SNHG3	TAF15
SNHG5	ZC3H7B
SNHG5	NCBP2
SNHG5	CSTF2
SNHG5	RBFOX2
SNHG5	PTBP1
SNHG5	DGCR8
SNHG6	SMNDC1
SNHG6	TIAL1
SNHG6	SLTM
SNHG6	TNRC6C
SNHG6	DDX42
SNHG6	QKI
SNHG6	GRWD1
SNHG6	CPSF7
SNHG6	SPPL3
SNHG6	FTO
SNHG6	TIA1
SNHG8	HDAC9
SNHG8	GPKOW
SNHG8	METAP2
SNHG8	PPIG
SNHG8	TAF15
SNHG8	FAM120A
SOX2-OT	RBM10
SOX2-OT	SND1
SOX2-OT	CPSF7
SOX2-OT	TBRG4
SOX2-OT	RBM22
SPAG5-AS1	PPIL4
STARD4-AS1	LARP4
STARD4-AS1	CPSF6
STARD4-AS1	SRSF9
STARD4-AS1	ZNF622
STARD4-AS1	TRA2A
STARD4-AS1	FUBP3
STARD4-AS1	SSB
STARD4-AS1	BUD13
STARD4-AS1	CPSF7
STARD4-AS1	TIA1
STX18-AS1	SMARCA4
STX18-AS1	AGO4
STX18-AS1	DKC1
STX18-AS1	TARDBP
STX18-AS1	QKI
STX18-AS1	IGF2BP3
STX18-AS1	BUD13
STX18-AS1	PPIL4
TAPT1-AS1	BCCIP
TAPT1-AS1	IGF2BP3
TAPT1-AS1	SAFB2
TAPT1-AS1	FTO
TAPT1-AS1	XPO5
TAPT1-AS1	WDR33
THAP7-AS1	FXR1
THAP7-AS1	RBFOX2
THAP7-AS1	FTO
THAP9-AS1	AGO4
THAP9-AS1	RBM15
THAP9-AS1	XRCC6
THAP9-AS1	RPS3
THAP9-AS1	YTHDF1
THAP9-AS1	NOLC1
THAP9-AS1	ILF3
THAP9-AS1	AGGF1
THAP9-AS1	NOL12
THAP9-AS1	BUD13
THAP9-AS1	AGO2
THAP9-AS1	MBNL2
THAP9-AS1	FBL
THAP9-AS1	FAM120A
THRB-IT1	FBL
TMEM254-AS1	NCBP2
TMEM254-AS1	HNRNPA1
TMEM254-AS1	WDR33
TMEM72-AS1	RBM10
TMEM72-AS1	MOV10
TMEM72-AS1	FBL
TMEM72-AS1	WDR33
TP53TG1	DDX3X
TP53TG1	EIF3D
TP73-AS1	FXR1
TP73-AS1	AKAP8L
TP73-AS1	PCBP2
TP73-AS1	HNRNPA1
TP73-AS1	DDX6
TP73-AS1	QKI
TP73-AS1	TRA2A
TP73-AS1	FBL
TP73-AS1	WDR33
TRAF3IP2-AS1	CSTF2T
TRAF3IP2-AS1	CSTF2
TRAF3IP2-AS1	PTBP1
TRAF3IP2-AS1	UCHL5
TRAM2-AS1	FBL
TTC28-AS1	RBPMS
TTC28-AS1	CSTF2
TTC28-AS1	AGO2
TTC28-AS1	SPPL3
TTC28-AS1	TIA1
TTC28-AS1	TAF15
TTTY14	RNMT
TTTY14	DDX3X
TTTY14	FBL
TTTY15	LARP4
TTTY15	NOL12
TTTY15	RBM6
TTTY15	BUD13
TTTY15	PPIG
TTTY15	PTBP1
TTTY15	TAF15
TTTY15	WDR33
UBOX5-AS1	HDAC9
UBOX5-AS1	SLTM
UBOX5-AS1	ZNF622
UBOX5-AS1	CSTF2
UBOX5-AS1	SAFB2
UBOX5-AS1	FUS
UBOX5-AS1	PPIL4
UBXN7-AS1	NOLC1
UBXN7-AS1	GRWD1
UBXN7-AS1	U2AF1
VCAN-AS1	LARP4
VCAN-AS1	SND1
VCAN-AS1	CPSF6
VCAN-AS1	SPPL3
WAC-AS1	CPSF7
WAC-AS1	MBNL2
WAC-AS1	FUS
WAC-AS1	TAF15
WEE2-AS1	EWSR1
WEE2-AS1	ADAR
WEE2-AS1	SPPL3
WWTR1-AS1	ACIN1
WWTR1-AS1	DDX6
WWTR1-AS1	IGF2BP3
WWTR1-AS1	DDX3X
WWTR1-AS1	PRPF8
WWTR1-AS1	EIF3D
XIST	ZFP36L2
XIST	UBE2K
XIST	SLC38A9
XIST	RAD17
XIST	NPHP4
XIST	METTL6
XIST	LAMC1
XIST	GLS
XIST	EMC7
XIST	DHX36
XIST	DDX39A
XIST	CPSF2
XIST	IGF2BP1
XIST	CPSF1
XIST	TARDBP
XIST	TNRC6C
XIST	AGGF1
XIST	IGF2BP3
XIST	ZNF622
XIST	TBRG4
XIST	PTBP1
ZBED3-AS1	CPSF6
ZBED3-AS1	ILF3
ZBED3-AS1	IGF2BP3
ZBED3-AS1	HNRNPF
ZBED3-AS1	CPSF7
ZBED3-AS1	PPIG
ZBED3-AS1	EIF3D
ZBED3-AS1	FAM120A
ZBED5-AS1	RBM10
ZBED5-AS1	RBM15
ZBED5-AS1	SUGP2
ZBED5-AS1	MOV10
ZBED5-AS1	ADAR
ZBED5-AS1	FBL
ZBED5-AS1	WDR33
ZBTB20-AS1	TARDBP
ZBTB20-AS1	MBNL2
ZBTB20-AS1	SPPL3
ZEB1-AS1	IGF2BP1
ZEB1-AS1	CSTF2T
ZEB1-AS1	SAFB2
ZEB1-AS1	AGO2
ZEB1-AS1	FUS
ZEB1-AS1	PRPF8
ZEB1-AS1	SPPL3
ZEB1-AS1	EIF3D
ZEB1-AS1	PTBP1
ZEB2-AS1	XRN2
ZFAS1	IGF2BP1
ZFAS1	RC3H1
ZFAS1	YTHDF1
ZFAS1	ZNF622
ZFAS1	LSM11
ZFAS1	GRWD1
ZFAS1	DDX3X
ZFAS1	SPPL3
ZFAS1	UCHL5
ZNF571-AS1	EIF4G2
ZNF571-AS1	CSTF2T
ZNF571-AS1	HLTF
ZNF571-AS1	TARDBP
ZNF571-AS1	QKI
ZNF571-AS1	WDR33
ZNF674-AS1	EWSR1
ZNF674-AS1	CSTF2
ZNF674-AS1	BUD13
ZNF674-AS1	CPSF7
ZNF674-AS1	WDR33
ADIRF-AS1	UBE2B
ADIRF-AS1	FN1
ARHGAP5-AS1	WDR33
BCDIN3D-AS1	CASP8AP2
BCDIN3D-AS1	ZC3H7B
BCDIN3D-AS1	FUS
DACT3-AS1	CPSF6
DACT3-AS1	SSB
DACT3-AS1	UCHL5
DAPK1-IT1	PSD4
DBH-AS1	MOV10
ELOVL2-AS1	RBM15
ELOVL2-AS1	NCBP2
ELOVL2-AS1	PRPF8
FAM182A	MOV10
FRY-AS1	CSTF2
GAS5-AS1	WDR33
GHRLOS	CSTF2T
GHRLOS	SUGP2
GHRLOS	PRPF8
GHRLOS	WDR33
HCG23	NIPSNAP1
INHBA-AS1	RBM10
KLF7-IT1	MOV10
LINC00515	WDR33
LINC00595	RTCB
LINC00595	MIB1
LINC00595	RBM6
LINC00622	FUS
LINC00703	SMARCA4
LINC00703	FBL
LINC00839	RBM10
LINC00839	RBM15
LINC00847	PARP1
LINC00847	ILF3
LINC00847	UCHL5
LINC00899	FUS
LINC00928	ILF3
LNX1-AS1	AGO3
LNX1-AS1	WDR33
MIS18A-AS1	EWSR1
MIS18A-AS1	FBL
MIS18A-AS1	WDR33
MORF4L2-AS1	MOV10
NCAM1-AS1	FBL
PAN3-AS1	ILF3
PSMG3-AS1	GRWD1
PSMG3-AS1	MOV10
PSMG3-AS1	PTBP1
RBM26-AS1	IGF2BP2
RBM26-AS1	SPPL3
RBM26-AS1	WDR33
RMST	RBM10
RMST	RBM6
SLC26A4-AS1	FUS
SLC26A4-AS1	SPPL3
SNAP25-AS1	DDX3X
SOS1-IT1	FUS
TMPO-AS1	SND1
TMPO-AS1	TARDBP
TMPO-AS1	NOL12
TMPO-AS1	LSM11
TMPO-AS1	PRPF8
TMPO-AS1	DDX24
TRIM36-IT1	TARBP2
WDFY3-AS2	FBL
ZNF197-AS1	WDR33
ZNF667-AS1	FUS
