# Supplementary material for: Inferring cell developmental stage-specific lncRNA regulation in the developing human neocortex with CDSlncR
Source: Front Mol Neurosci. 2023 Jan 13;15:1037565. doi: 10.3389/fnmol.2022.1037565 (PMC9880432; doi:10.3389/fnmol.2022.1037565)
Supplement: Supplementary file 3 [file Table_2.xlsx]

## Sheet: development-specific targets
The different developmental stages in human neocortex: GW16, GW19.5, GW20.5, GW21, GW23.5
Among different human neocortex developments
Conserved lncRNA-mRNA interactions			Rewired lncRNA-mRNA interactions
lncRNAs	mRNAs		lncRNAs	mRNAs
DAPK1-IT1	HNRNPA1		DLX6-AS1	RBM5
DLX6-AS1	ADAR		DLX6-AS1	NKRF
DLX6-AS1	CBS		KIF9-AS1	EWSR1
DLX6-AS1	CSTF2T		KIF9-AS1	SND1
DLX6-AS1	EIF3D		KIF9-AS1	GPKOW
DLX6-AS1	FBL		KIF9-AS1	DDX59
DLX6-AS1	HNRNPA1		KIF9-AS1	UCHL5
DLX6-AS1	LSM11		LINC00339	AGO4
DLX6-AS1	MATR3		LINC00339	RBM15
DLX6-AS1	MOV10		LINC00339	AGO3
DLX6-AS1	NCBP2		LINC00339	QKI
DLX6-AS1	PCBP2		LINC00339	BUD13
DLX6-AS1	PRPF8		MAGI2-AS3	RBM10
DLX6-AS1	PTBP1		MAGI2-AS3	RBM6
DLX6-AS1	QKI		MAGI2-AS3	IGF2BP3
DLX6-AS1	RBM15		MAGI2-AS3	FUBP3
DLX6-AS1	SSB		MAGI2-AS3	MBNL2
DLX6-AS1	UCHL5		MAGI2-AS3	SPPL3
DLX6-AS1	WDR33		MAGI2-AS3	UCHL5
DLX6-AS1	XRCC6		MEG3	HNRNPU
KIF9-AS1	EIF3D		MEG3	RNMT
KIF9-AS1	HLTF		MEG3	WDR33
KIF9-AS1	HNRNPA1		MIR137HG	MBNL1
KIF9-AS1	ILF3		MIR137HG	IGF2BP2
KIF9-AS1	QKI		MIR137HG	MAP3K9
KIF9-AS1	RBM6		MIR137HG	MBNL2
KIF9-AS1	RPLP0		MIR137HG	WDR33
LINC00339	AGO2		RUSC1-AS1	FXR1
LINC00339	CPSF6		RUSC1-AS1	EWSR1
LINC00339	CPSF7		RUSC1-AS1	AGGF1
LINC00339	DDX55		RUSC1-AS1	LSM11
LINC00339	FBL		RUSC1-AS1	CPSF7
LINC00339	GRWD1		RUSC1-AS1	XPO5
LINC00339	HDAC9		RUSC1-AS1	WDR33
LINC00339	IGF2BP3		SIK3-IT1	HNRNPU
LINC00339	ILF3		SIK3-IT1	MOV10
LINC00339	LARP4		SIK3-IT1	FUS
LINC00339	LSM11		SNHG1	ZNF287
LINC00339	NCBP2		SNHG1	ZFY
LINC00339	NKRF		SNHG1	TNRC6A
LINC00339	SND1		SNHG1	STARD13
LINC00339	SRSF9		SNHG1	S1PR1
LINC00339	U2AF1		SNHG1	RNF150
LINC00339	UCHL5		SNHG1	PRKAA2
LINC00339	WDR33		SNHG1	PRICKLE2
LINC00943	FUS		SNHG1	PARP9
MAGI2-AS3	BCCIP		SNHG1	PAPPA
MAGI2-AS3	BUD13		SNHG1	MPPED2
MAGI2-AS3	COX5A		SNHG1	IRF9
MAGI2-AS3	CSTF2		SNHG1	HTRA1
MAGI2-AS3	DDIT4		SNHG1	DDX58
MAGI2-AS3	DDX3X		SNHG1	DDX1
MAGI2-AS3	EIF3H		SNHG1	CLVS2
MAGI2-AS3	FAM120A		SNHG1	CHST10
MAGI2-AS3	GLO1		SNHG1	ARPP21
MAGI2-AS3	GRWD1		SNHG1	MBNL1
MAGI2-AS3	HNRNPU		SNHG1	RPS4Y1
MAGI2-AS3	IGF2BP1		SNHG1	RTCB
MAGI2-AS3	MATR3		SNHG1	EXO5
MAGI2-AS3	MOV10		SNHG1	PUM2
MAGI2-AS3	PCBP2		SNHG1	TIAL1
MAGI2-AS3	PPP1CB		SNHG1	HLTF
MAGI2-AS3	PRPF8		SNHG1	CPSF6
MAGI2-AS3	QKI		SNHG1	TARBP2
MAGI2-AS3	SRSF9		SNHG1	IFI44
MAGI2-AS3	TNRC6A		SNHG1	CPSF7
MAGI2-AS3	VIM		SNHG1	MBNL2
MAGI2-AS3	XRN2		SNHG1	FUS
MEG3	AGO3		SNHG1	EIF3D
MEG3	AGO4		SOX2-OT	RBM10
MEG3	CELF4		SOX2-OT	SND1
MEG3	ELAVL2		SOX2-OT	CPSF7
MEG3	EWSR1		SOX2-OT	TBRG4
MEG3	QKI		SOX2-OT	RBM22
MEG3	RBM10		THAP9-AS1	AGO4
MEG3	SMARCA4		THAP9-AS1	RBM15
MEG3	USP36		THAP9-AS1	XRCC6
MIR137HG	ADAR		THAP9-AS1	RPS3
MIR137HG	FBL		THAP9-AS1	YTHDF1
MIR137HG	FTO		THAP9-AS1	NOLC1
MIR137HG	HNRNPA1		THAP9-AS1	ILF3
MIR137HG	PUM2		THAP9-AS1	AGGF1
NAV2-AS3	AGO4		THAP9-AS1	NOL12
NAV2-AS3	QKI		THAP9-AS1	BUD13
RUSC1-AS1	AKAP8L		THAP9-AS1	AGO2
RUSC1-AS1	BCCIP		THAP9-AS1	MBNL2
RUSC1-AS1	BUD13		THAP9-AS1	FBL
RUSC1-AS1	CPSF6		THAP9-AS1	FAM120A
RUSC1-AS1	DDX24		DAPK1-IT1	PSD4
RUSC1-AS1	DDX42		INHBA-AS1	RBM10
RUSC1-AS1	DHX30
RUSC1-AS1	EIF3D
RUSC1-AS1	FMR1
RUSC1-AS1	FUS
RUSC1-AS1	GNL3
RUSC1-AS1	GPKOW
RUSC1-AS1	GRWD1
RUSC1-AS1	IGF2BP3
RUSC1-AS1	ILF3
RUSC1-AS1	LARP4
RUSC1-AS1	METAP2
RUSC1-AS1	MOV10
RUSC1-AS1	NOL12
RUSC1-AS1	NOLC1
RUSC1-AS1	PPIL4
RUSC1-AS1	PRPF8
RUSC1-AS1	PTBP1
RUSC1-AS1	PUM2
RUSC1-AS1	QKI
RUSC1-AS1	RBFOX2
RUSC1-AS1	RBM15
RUSC1-AS1	SND1
RUSC1-AS1	SPPL3
RUSC1-AS1	SRSF9
RUSC1-AS1	TARDBP
RUSC1-AS1	U2AF1
RUSC1-AS1	ZNF622
SIK3-IT1	HNRNPA1
SNHG1	ACTB
SNHG1	AGGF1
SNHG1	AGO2
SNHG1	ANGPTL5
SNHG1	ANKRD46
SNHG1	ANO5
SNHG1	B3GALT2
SNHG1	BUD13
SNHG1	CAND1
SNHG1	CCL2
SNHG1	CDC5L
SNHG1	CPSF3
SNHG1	CSMD3
SNHG1	CSTF2T
SNHG1	DDX3X
SNHG1	DDX55
SNHG1	DDX6
SNHG1	DHX30
SNHG1	DKC1
SNHG1	DMRTA2
SNHG1	DOCK11
SNHG1	DTYMK
SNHG1	EIF2AK2
SNHG1	ELMO1
SNHG1	EWSR1
SNHG1	FMR1
SNHG1	FOXN4
SNHG1	FTO
SNHG1	HERC3
SNHG1	HERC5
SNHG1	HNMT
SNHG1	HNRNPF
SNHG1	IFI44L
SNHG1	IFITM3
SNHG1	IGF2BP1
SNHG1	IGF2BP3
SNHG1	LARP4
SNHG1	LGALS3BP
SNHG1	MAF
SNHG1	MED12
SNHG1	MEGF10
SNHG1	MMP16
SNHG1	MOV10
SNHG1	MX1
SNHG1	NCALD
SNHG1	NKRF
SNHG1	NLGN4X
SNHG1	NOLC1
SNHG1	NPM1
SNHG1	NT5DC2
SNHG1	NTRK3
SNHG1	OLIG1
SNHG1	PIANP
SNHG1	PIP5K1B
SNHG1	PPIG
SNHG1	PPIL4
SNHG1	PTPRZ1
SNHG1	QKI
SNHG1	RBFOX2
SNHG1	RBM15
SNHG1	RBPMS
SNHG1	RC3H1
SNHG1	S100B
SNHG1	SALL1
SNHG1	SCCPDH
SNHG1	SLC7A3
SNHG1	SLITRK2
SNHG1	SRSF9
SNHG1	ST3GAL3
SNHG1	ST8SIA2
SNHG1	TCF4
SNHG1	TMEM74
SNHG1	XPO5
SNHG1	XRCC6
SNHG1	YTHDC1
SNHG1	ZC3H7B
SNHG1	ZNF385D
SNHG1	ZNF432
SNHG1	ZNF529
SOX2-OT	AGO2
SOX2-OT	AGO3
SOX2-OT	AGO4
SOX2-OT	ALKBH5
SOX2-OT	BUD13
SOX2-OT	CELF4
SOX2-OT	CSTF2T
SOX2-OT	DDX24
SOX2-OT	DDX3X
SOX2-OT	DDX59
SOX2-OT	DGCR8
SOX2-OT	DHX30
SOX2-OT	EIF3D
SOX2-OT	ELAVL2
SOX2-OT	FAM120A
SOX2-OT	FBL
SOX2-OT	FMR1
SOX2-OT	FTO
SOX2-OT	FUS
SOX2-OT	GNL3
SOX2-OT	GPKOW
SOX2-OT	GRSF1
SOX2-OT	GRWD1
SOX2-OT	HNRNPU
SOX2-OT	IGF2BP3
SOX2-OT	MBNL1
SOX2-OT	MBNL2
SOX2-OT	MOV10
SOX2-OT	NOLC1
SOX2-OT	PRPF8
SOX2-OT	PTBP1
SOX2-OT	PUM2
SOX2-OT	QKI
SOX2-OT	RBFOX2
SOX2-OT	RBM6
SOX2-OT	RPS11
SOX2-OT	RPS3
SOX2-OT	SAFB2
SOX2-OT	SBDS
SOX2-OT	SPPL3
SOX2-OT	SRSF9
SOX2-OT	SSB
SOX2-OT	TARDBP
SOX2-OT	TRA2A
SOX2-OT	U2AF1
SOX2-OT	XRCC6
SOX2-OT	XRN2
SOX2-OT	YWHAG
THAP9-AS1	ACIN1
THAP9-AS1	AKAP8L
THAP9-AS1	DDX24
THAP9-AS1	DDX42
THAP9-AS1	EIF3H
THAP9-AS1	FTO
THAP9-AS1	GPKOW
THAP9-AS1	HLTF
THAP9-AS1	METAP2
THAP9-AS1	NCBP2
THAP9-AS1	PPIG
THAP9-AS1	PPIL4
THAP9-AS1	PRPF8
THAP9-AS1	RBFOX2
THAP9-AS1	RBM5
THAP9-AS1	SLBP
THAP9-AS1	SLTM
THAP9-AS1	SRSF9
THAP9-AS1	SUGP2
THAP9-AS1	TRA2A
THAP9-AS1	UCHL5
THAP9-AS1	XRN2
THAP9-AS1	YWHAG
