# Supplementary material for: Inferring cell developmental stage-specific lncRNA regulation in the developing human neocortex with CDSlncR
Source: Front Mol Neurosci. 2023 Jan 13;15:1037565. doi: 10.3389/fnmol.2022.1037565 (PMC9880432; doi:10.3389/fnmol.2022.1037565)
Supplement: Supplementary file 4 [file Table_3.xlsx]

## Sheet: enrichment analysis
The different developmental stages in human neocortex: GW16, GW19.5, GW20.5, GW21, GW23.5
Conserved lncRNA-mRNA interactions associated with the cell developmental stage-specific lncRNA biomarkers across different developmental stages
GO biological processes
ID	Description	GeneRatio	BgRatio	pvalue	p.adjust	qvalue	geneID	Count
GO:0008380	RNA splicing	38/148	487/18866	2.43022e-27	5.32704e-24	4.8016e-24	3178/23283/22916/5094/10594/5725/9444/64783/55339/10180/79869/8683/7307/2521/84811/1478/3192/56853/1993/8241/26993/11325/2332/27238/23543/23435/988/51692/3185/9360/91746/2926/4154/10150/29896/22985/10181/10147	38
GO:1903311	regulation of mRNA metabolic process	33/148	344/18866	1.33849e-26	1.46699e-23	1.32229e-23	3178/4343/22916/5725/9444/64783/27161/11052/79869/10643/8683/2521/3192/10642/27327/7431/56853/8241/79068/23369/2332/23543/23435/4869/149041/91746/54890/4154/10150/9667/29896/10181/79811	33
GO:0000377	RNA splicing, via transesterification reactions with bulged adenosine as nucleophile	32/148	390/18866	1.13157e-23	6.201e-21	5.58936e-21	3178/23283/22916/5094/10594/5725/9444/64783/55339/10180/79869/8683/7307/2521/84811/1478/3192/56853/1993/8241/11325/2332/27238/23543/988/51692/3185/91746/4154/10150/29896/10181	32
GO:0000398	mRNA splicing, via spliceosome	32/148	390/18866	1.13157e-23	6.201e-21	5.58936e-21	3178/23283/22916/5094/10594/5725/9444/64783/55339/10180/79869/8683/7307/2521/84811/1478/3192/56853/1993/8241/11325/2332/27238/23543/988/51692/3185/91746/4154/10150/29896/10181	32
GO:0000375	RNA splicing, via transesterification reactions	32/148	393/18866	1.43449e-23	6.28881e-21	5.6685e-21	3178/23283/22916/5094/10594/5725/9444/64783/55339/10180/79869/8683/7307/2521/84811/1478/3192/56853/1993/8241/11325/2332/27238/23543/988/51692/3185/91746/4154/10150/29896/10181	32
GO:0050684	regulation of mRNA processing	20/148	152/18866	4.19175e-19	1.53139e-16	1.38034e-16	3178/22916/5725/9444/64783/11052/79869/8683/3192/56853/8241/2332/23543/91746/4154/10150/9667/29896/10181/79811	20
GO:0006401	RNA catabolic process	28/148	415/18866	1.74887e-18	5.47646e-16	4.93628e-16	4343/22916/6741/6175/27161/10643/27044/2521/3192/10642/27327/7431/22803/192669/192670/8241/79068/23369/2332/23435/1656/1736/4869/149041/54890/2926/6205/6188	28
GO:0006417	regulation of translation	27/148	450/18866	1.46747e-16	4.02086e-14	3.62426e-14	8664/9782/4343/22916/5725/9444/3609/27161/10643/113251/1654/8667/10642/27327/7431/192669/192670/56853/79068/23369/2332/9221/23435/5610/4869/149041/6188	27
GO:0006403	RNA localization	21/148	236/18866	1.83611e-16	4.43394e-14	3.99659e-14	3178/2091/22916/9444/6741/55339/11052/10643/8683/7307/3192/10642/26993/2332/51692/1736/4869/57510/91746/54890/7884	21
GO:0006402	mRNA catabolic process	25/148	376/18866	2.02278e-16	4.43394e-14	3.99659e-14	4343/22916/6741/6175/27161/10643/2521/3192/10642/27327/7431/22803/192669/192670/8241/79068/23369/2332/23435/1656/4869/149041/54890/6205/6188	25
GO:0043484	regulation of RNA splicing	18/148	156/18866	2.96162e-16	5.9017e-14	5.31958e-14	3178/5725/9444/64783/8683/2521/3192/56853/8241/2332/23543/3185/91746/2926/4154/10150/29896/10181	18
GO:0000381	regulation of alternative mRNA splicing, via spliceosome	14/148	76/18866	8.10001e-16	1.4796e-13	1.33366e-13	3178/5725/9444/64783/8683/3192/56853/8241/2332/23543/91746/4154/10150/10181	14
GO:0050657	nucleic acid transport	19/148	200/18866	1.63559e-15	2.56087e-13	2.30828e-13	3178/22916/9444/6741/55339/11052/10643/8683/7307/3192/10642/26993/2332/51692/4869/57510/91746/54890/7884	19
GO:0050658	RNA transport	19/148	200/18866	1.63559e-15	2.56087e-13	2.30828e-13	3178/22916/9444/6741/55339/11052/10643/8683/7307/3192/10642/26993/2332/51692/4869/57510/91746/54890/7884	19
GO:0051236	establishment of RNA localization	19/148	203/18866	2.15689e-15	3.15193e-13	2.84104e-13	3178/22916/9444/6741/55339/11052/10643/8683/7307/3192/10642/26993/2332/51692/4869/57510/91746/54890/7884	19
GO:0000380	alternative mRNA splicing, via spliceosome	14/148	87/18866	5.92406e-15	8.11596e-13	7.31543e-13	3178/5725/9444/64783/8683/3192/56853/8241/2332/23543/91746/4154/10150/10181	14
GO:0048024	regulation of mRNA splicing, via spliceosome	15/148	113/18866	1.19495e-14	1.54078e-12	1.3888e-12	3178/5725/9444/64783/8683/3192/56853/8241/2332/23543/91746/4154/10150/29896/10181	15
GO:0015931	nucleobase-containing compound transport	19/148	261/18866	2.12846e-13	2.59199e-11	2.33632e-11	3178/22916/9444/6741/55339/11052/10643/8683/7307/3192/10642/26993/2332/51692/4869/57510/91746/54890/7884	19
GO:0022613	ribonucleoprotein complex biogenesis	24/148	482/18866	4.95546e-13	5.71703e-11	5.15313e-11	103/8664/2091/10594/6175/27161/11052/79869/8683/1654/8667/22803/192669/192670/56853/57602/22907/9221/90441/1736/4869/91746/51119/10181	24
GO:0031123	RNA 3'-end processing	15/148	153/18866	1.12209e-12	1.22981e-10	1.10851e-10	23283/2091/134353/22916/6741/55339/11052/79869/8683/7307/1478/51692/1736/2926/7884	15
GO:0006379	mRNA cleavage	8/148	22/18866	3.45385e-12	3.60516e-10	3.24956e-10	23283/4343/22916/27161/11052/79869/1478/51692	8
GO:0006405	RNA export from nucleus	14/148	144/18866	7.37322e-12	7.34641e-10	6.62178e-10	3178/22916/6741/55339/11052/8683/7307/26993/51692/4869/57510/91746/54890/7884	14
GO:0061013	regulation of mRNA catabolic process	16/148	208/18866	8.1205e-12	7.73919e-10	6.97582e-10	4343/27161/10643/2521/3192/10642/27327/7431/8241/79068/23369/2332/23435/4869/149041/54890	16
GO:0051028	mRNA transport	14/148	152/18866	1.54383e-11	1.41003e-09	1.27095e-09	3178/22916/9444/55339/10643/8683/7307/10642/26993/2332/51692/91746/54890/7884	14
GO:0017148	negative regulation of translation	16/148	220/18866	1.90135e-11	1.66711e-09	1.50267e-09	4343/3609/27161/10643/1654/10642/27327/192669/192670/56853/79068/2332/23435/5610/149041/6188	16
GO:0031124	mRNA 3'-end processing	12/148	101/18866	2.26771e-11	1.91185e-09	1.72327e-09	23283/134353/22916/55339/11052/79869/8683/7307/1478/51692/2926/7884	12
GO:0043487	regulation of RNA stability	15/148	195/18866	3.77365e-11	3.06365e-09	2.76146e-09	4343/10643/2521/3192/10642/7431/8241/79068/23369/2332/23435/1736/4869/149041/54890	15
GO:0034249	negative regulation of cellular amide metabolic process	16/148	238/18866	6.19914e-11	4.85304e-09	4.37436e-09	4343/3609/27161/10643/1654/10642/27327/192669/192670/56853/79068/2332/23435/5610/149041/6188	16
GO:0043488	regulation of mRNA stability	14/148	186/18866	2.33165e-10	1.70436e-08	1.53625e-08	4343/10643/2521/3192/10642/7431/8241/79068/23369/2332/23435/4869/149041/54890	14
GO:0006369	termination of RNA polymerase II transcription	8/148	35/18866	2.33261e-10	1.70436e-08	1.53625e-08	23283/134353/22916/55339/79869/1478/51692/7884	8
GO:0022618	ribonucleoprotein complex assembly	15/148	233/18866	4.64044e-10	3.28124e-08	2.95759e-08	103/8664/10594/6175/27161/11052/79869/8683/8667/192669/192670/56853/22907/91746/10181	15
GO:0071826	ribonucleoprotein complex subunit organization	15/148	240/18866	6.99958e-10	4.79471e-08	4.32178e-08	103/8664/10594/6175/27161/11052/79869/8683/8667/192669/192670/56853/22907/91746/10181	15
GO:0051168	nuclear export	14/148	204/18866	7.8844e-10	5.23715e-08	4.72058e-08	3178/22916/6741/55339/11052/8683/7307/26993/51692/4869/57510/91746/54890/7884	14
GO:0071426	ribonucleoprotein complex export from nucleus	11/148	130/18866	6.22684e-09	4.01448e-07	3.61851e-07	22916/6741/55339/8683/7307/26993/51692/4869/91746/54890/7884	11
GO:0071166	ribonucleoprotein complex localization	11/148	131/18866	6.75236e-09	4.21986e-07	3.80363e-07	22916/6741/55339/8683/7307/26993/51692/4869/91746/54890/7884	11
GO:0090501	RNA phosphodiester bond hydrolysis	12/148	165/18866	6.99874e-09	4.21986e-07	3.80363e-07	23283/4343/22916/27161/11052/79869/27044/1478/22803/192669/51692/54487	12
GO:0006353	DNA-templated transcription, termination	9/148	75/18866	7.12293e-09	4.21986e-07	3.80363e-07	23283/134353/22916/55339/79869/1478/22803/51692/7884	9
GO:1903313	positive regulation of mRNA metabolic process	9/148	82/18866	1.58644e-08	9.15127e-07	8.24863e-07	4343/22916/27161/27327/56853/79068/23435/149041/29896	9
GO:0006913	nucleocytoplasmic transport	16/148	354/18866	1.95083e-08	1.09647e-06	9.88314e-07	3178/22916/6741/55339/11052/8683/7307/26993/9221/23435/51692/4869/57510/91746/54890/7884	16
GO:0051169	nuclear transport	16/148	357/18866	2.19507e-08	1.2029e-06	1.08425e-06	3178/22916/6741/55339/11052/8683/7307/26993/9221/23435/51692/4869/57510/91746/54890/7884	16
GO:0006611	protein export from nucleus	12/148	184/18866	2.38022e-08	1.27255e-06	1.14703e-06	22916/6741/55339/8683/7307/26993/51692/4869/57510/91746/54890/7884	12
GO:1903312	negative regulation of mRNA metabolic process	9/148	88/18866	2.97213e-08	1.55117e-06	1.39817e-06	5725/8683/2521/3192/10642/56853/8241/2332/23435	9
GO:0098789	pre-mRNA cleavage required for polyadenylation	5/148	13/18866	3.39673e-08	1.73154e-06	1.56075e-06	23283/22916/11052/79869/1478	5
GO:0098787	mRNA cleavage involved in mRNA processing	5/148	14/18866	5.25046e-08	2.61568e-06	2.35768e-06	23283/22916/11052/79869/1478	5
GO:0035196	production of miRNAs involved in gene silencing by miRNA	7/148	49/18866	1.03379e-07	5.03572e-06	4.53902e-06	103/27161/192669/192670/23369/23264/54487	7
GO:0010586	miRNA metabolic process	6/148	30/18866	1.07022e-07	5.09983e-06	4.5968e-06	27161/27044/192670/149041/57510/54487	6
GO:0031050	dsRNA processing	7/148	54/18866	2.06273e-07	9.41982e-06	8.49068e-06	103/27161/192669/192670/23369/23264/54487	7
GO:0070918	production of small RNA involved in gene silencing by RNA	7/148	54/18866	2.06273e-07	9.41982e-06	8.49068e-06	103/27161/192669/192670/23369/23264/54487	7
GO:0006406	mRNA export from nucleus	9/148	113/18866	2.63042e-07	1.15318e-05	1.03943e-05	22916/55339/8683/7307/26993/51692/91746/54890/7884	9
GO:0071427	mRNA-containing ribonucleoprotein complex export from nucleus	9/148	113/18866	2.63042e-07	1.15318e-05	1.03943e-05	22916/55339/8683/7307/26993/51692/91746/54890/7884	9
GO:0034660	ncRNA metabolic process	17/148	493/18866	3.40537e-07	1.45985e-05	1.31586e-05	103/2091/6741/27161/27044/1478/22803/192669/192670/57602/9221/1736/149041/57510/54487/2926/51119	17
GO:0006413	translational initiation	11/148	192/18866	3.46315e-07	1.45985e-05	1.31586e-05	8664/22916/6175/27161/1654/8667/2332/5610/4869/6205/6188	11
GO:0031503	protein-containing complex localization	13/148	291/18866	5.09513e-07	2.10727e-05	1.89942e-05	22916/6741/55339/8683/7307/3192/26993/51692/4599/4869/91746/54890/7884	13
GO:0019079	viral genome replication	9/148	127/18866	7.1155e-07	2.88837e-05	2.60347e-05	103/5094/3609/1654/2332/6347/5610/10410/4599	9
GO:0075522	IRES-dependent viral translational initiation	4/148	10/18866	7.36178e-07	2.934e-05	2.64461e-05	8664/5094/5725/6741	4
GO:1902369	negative regulation of RNA catabolic process	7/148	68/18866	1.03032e-06	4.03295e-05	3.63516e-05	2521/3192/10642/8241/2332/23435/1736	7
GO:0008334	histone mRNA metabolic process	5/148	25/18866	1.29973e-06	4.99826e-05	4.50525e-05	134353/22916/6741/51692/7884	5
GO:0006378	mRNA polyadenylation	6/148	47/18866	1.73419e-06	6.55405e-05	5.90759e-05	55339/11052/79869/1478/51692/2926	6
GO:0043631	RNA polyadenylation	6/148	48/18866	1.96919e-06	7.31605e-05	6.59443e-05	55339/11052/79869/1478/51692/2926	6
GO:0061014	positive regulation of mRNA catabolic process	6/148	50/18866	2.51728e-06	9.19647e-05	8.28937e-05	4343/27161/27327/79068/23435/149041	6
GO:0006446	regulation of translational initiation	7/148	79/18866	2.86703e-06	0.000103025	9.28632e-05	22916/27161/1654/8667/2332/5610/4869	7
GO:0019080	viral gene expression	10/148	195/18866	3.27187e-06	0.000115177	0.000103817	8664/5094/5725/6741/6175/6597/23435/10410/6205/6188	10
GO:0034470	ncRNA processing	14/148	400/18866	3.3103e-06	0.000115177	0.000103817	103/2091/6741/27161/1478/22803/192669/192670/57602/9221/1736/54487/2926/51119	14
GO:0009615	response to virus	13/148	349/18866	3.84239e-06	0.000131602	0.000118621	103/4343/5094/3609/54541/1654/23369/2332/5610/51191/10964/10410/4599	13
GO:0019081	viral translation	4/148	15/18866	4.64105e-06	0.000154139	0.000138935	8664/5094/5725/6741	4
GO:0031054	pre-miRNA processing	4/148	15/18866	4.64105e-06	0.000154139	0.000138935	103/27161/192669/192670	4
GO:0043489	RNA stabilization	6/148	58/18866	6.08955e-06	0.000196298	0.000176936	2521/3192/10642/8241/23435/1736	6
GO:1902373	negative regulation of mRNA catabolic process	6/148	58/18866	6.08955e-06	0.000196298	0.000176936	2521/3192/10642/8241/2332/23435	6
GO:0051607	defense response to virus	11/148	258/18866	6.20087e-06	0.00019699	0.000177559	103/4343/5094/3609/54541/23369/5610/51191/10964/10410/4599	11
GO:0000956	nuclear-transcribed mRNA catabolic process	10/148	210/18866	6.31919e-06	0.000197881	0.000178363	22916/6741/6175/27161/27327/22803/1656/149041/6205/6188	10
GO:0090305	nucleic acid phosphodiester bond hydrolysis	12/148	313/18866	6.87233e-06	0.000212171	0.000191243	23283/4343/22916/27161/11052/79869/27044/1478/22803/192669/51692/54487	12
GO:0007223	Wnt signaling pathway, calcium modulating pathway	5/148	38/18866	1.13113e-05	0.000344366	0.000310399	4343/27161/27327/192669/192670	5
GO:0045069	regulation of viral genome replication	7/148	100/18866	1.38038e-05	0.000414492	0.000373608	103/3609/1654/2332/5610/10410/4599	7
GO:0048025	negative regulation of mRNA splicing, via spliceosome	4/148	22/18866	2.38303e-05	0.000705892	0.000636266	5725/8683/56853/8241	4
GO:0042254	ribosome biogenesis	11/148	310/18866	3.4265e-05	0.00100145	0.000902671	2091/6175/1654/22803/57602/22907/9221/90441/1736/4869/51119	11
GO:0060148	positive regulation of posttranscriptional gene silencing	4/148	25/18866	4.04629e-05	0.00116704	0.00105192	27161/23369/2332/57510	4
GO:0033119	negative regulation of RNA splicing	4/148	26/18866	4.7529e-05	0.00135303	0.00121958	5725/8683/56853/8241	4
GO:0048255	mRNA stabilization	5/148	51/18866	4.87716e-05	0.00137061	0.00123542	2521/3192/10642/8241/23435	5
GO:0050792	regulation of viral process	9/148	217/18866	5.49545e-05	0.00152481	0.00137441	103/3609/1654/6597/2332/23435/5610/10410/4599	9
GO:0043903	regulation of symbiotic process	9/148	231/18866	8.88451e-05	0.00243436	0.00219424	103/3609/1654/6597/2332/23435/5610/10410/4599	9
GO:0050686	negative regulation of mRNA processing	4/148	31/18866	9.70313e-05	0.00262584	0.00236683	5725/8683/56853/8241	4
GO:0061157	mRNA destabilization	4/148	32/18866	0.00011022	0.00294636	0.00265574	4343/79068/23435/149041	4
GO:0044344	cellular response to fibroblast growth factor stimulus	7/148	146/18866	0.000154946	0.00409206	0.00368843	3178/22916/5725/23543/6347/988/3185	7
GO:0050779	RNA destabilization	4/148	35/18866	0.000157582	0.00411215	0.00370654	4343/79068/23435/149041	4
GO:0042255	ribosome assembly	5/148	67/18866	0.000181318	0.00467587	0.00421466	6175/1654/22907/4869/51119	5
GO:0071774	response to fibroblast growth factor	7/148	153/18866	0.000206887	0.00527321	0.00475308	3178/22916/5725/23543/6347/988/3185	7
GO:0009895	negative regulation of catabolic process	10/148	323/18866	0.000238593	0.00601144	0.0054185	51377/2521/54541/3192/10642/8241/57602/2332/23435/1736	10
GO:1903900	regulation of viral life cycle	7/148	157/18866	0.000242363	0.00603705	0.00544157	103/3609/1654/2332/5610/10410/4599	7
GO:0046831	regulation of RNA export from nucleus	3/148	16/18866	0.000245795	0.00605375	0.00545663	22916/11052/26993	3
GO:0031330	negative regulation of cellular catabolic process	9/148	265/18866	0.000249256	0.00607076	0.00547197	51377/2521/3192/10642/8241/57602/2332/23435/1736	9
GO:0046822	regulation of nucleocytoplasmic transport	6/148	112/18866	0.00025442	0.00612844	0.00552395	22916/11052/26993/9221/23435/57510	6
GO:0009048	dosage compensation by inactivation of X chromosome	3/148	17/18866	0.000296753	0.00684718	0.0061718	64783/3192/91746	3
GO:0016074	snoRNA metabolic process	3/148	17/18866	0.000296753	0.00684718	0.0061718	2091/9221/1736	3
GO:0016246	RNA interference	3/148	17/18866	0.000296753	0.00684718	0.0061718	103/27161/57510	3
GO:0061158	3'-UTR-mediated mRNA destabilization	3/148	17/18866	0.000296753	0.00684718	0.0061718	4343/23435/149041	3
GO:0009451	RNA modification	7/148	168/18866	0.000365783	0.00817133	0.00736534	103/2091/64783/6741/79068/1736/54890	7
GO:0019058	viral life cycle	10/148	341/18866	0.000366914	0.00817133	0.00736534	103/5094/3609/1654/2332/6347/1656/5610/10410/4599	10
GO:0060147	regulation of posttranscriptional gene silencing	6/148	120/18866	0.000369052	0.00817133	0.00736534	103/27161/27327/23369/2332/57510	6
GO:0060966	regulation of gene silencing by RNA	6/148	120/18866	0.000369052	0.00817133	0.00736534	103/27161/27327/23369/2332/57510	6
GO:1901224	positive regulation of NIK/NF-kappaB signaling	5/148	80/18866	0.000415983	0.00898366	0.00809755	1654/192669/5610/149041/6188	5
GO:0007549	dosage compensation	3/148	19/18866	0.000418035	0.00898366	0.00809755	64783/3192/91746	3
GO:0032239	regulation of nucleobase-containing compound transport	3/148	19/18866	0.000418035	0.00898366	0.00809755	22916/11052/26993	3
GO:0045652	regulation of megakaryocyte differentiation	5/148	82/18866	0.000466258	0.00992269	0.00894395	4343/64783/27327/192669/192670	5
GO:0043555	regulation of translation in response to stress	3/148	20/18866	0.000488987	0.0103063	0.00928976	1654/5610/4869	3
GO:0035455	response to interferon-alpha	3/148	21/18866	0.000567215	0.0118413	0.0106733	103/5610/10410	3
GO:0090502	RNA phosphodiester bond hydrolysis, endonucleolytic	5/148	87/18866	0.000611937	0.0126544	0.0114062	27161/27044/192669/51692/54487	5
GO:0045727	positive regulation of translation	6/148	136/18866	0.000716763	0.0146836	0.0132353	8664/113251/1654/7431/2332/4869	6
GO:0034063	stress granule assembly	3/148	23/18866	0.000746664	0.0151545	0.0136597	1654/23369/1656	3
GO:0060968	regulation of gene silencing	6/148	140/18866	0.000834105	0.0167739	0.0151194	103/27161/27327/23369/2332/57510	6
GO:2000637	positive regulation of gene silencing by miRNA	3/148	24/18866	0.000848445	0.0169072	0.0152395	27161/23369/2332	3
GO:0051817	modulation of process of other organism involved in symbiotic interaction	5/148	99/18866	0.00109885	0.0216999	0.0195595	6597/2332/23435/5610/4916	5
GO:0030219	megakaryocyte differentiation	5/148	100/18866	0.00114948	0.022497	0.020278	4343/64783/27327/192669/192670	5
GO:0035567	non-canonical Wnt signaling pathway	6/148	151/18866	0.00123397	0.0239369	0.0215759	4343/27161/27327/192669/192670/9968	6
GO:0045071	negative regulation of viral genome replication	4/148	61/18866	0.00134137	0.025582	0.0230587	3609/5610/10410/4599	4
GO:0031440	regulation of mRNA 3'-end processing	3/148	28/18866	0.00134212	0.025582	0.0230587	22916/11052/79869	3
GO:0048525	negative regulation of viral process	5/148	104/18866	0.00136943	0.0258774	0.023325	3609/23435/5610/10410/4599	5
GO:0098586	cellular response to virus	4/148	65/18866	0.00169867	0.0318247	0.0286856	103/1654/23369/2332	4
GO:0048663	neuron fate commitment	4/148	67/18866	0.00189998	0.0352945	0.0318132	63950/121643/4916/116448	4
GO:0035821	modulation of process of other organism	5/148	113/18866	0.00197605	0.0363991	0.0328088	6597/2332/23435/5610/4916	5
GO:0034250	positive regulation of cellular amide metabolic process	6/148	167/18866	0.00205923	0.0376153	0.0339051	8664/113251/1654/7431/2332/4869	6
GO:0050685	positive regulation of mRNA processing	3/148	33/18866	0.00217214	0.0393498	0.0354685	22916/56853/29896	3
GO:0008543	fibroblast growth factor receptor signaling pathway	5/148	118/18866	0.00238756	0.0428978	0.0386665	3178/22916/5725/23543/3185	5
GO:1901222	regulation of NIK/NF-kappaB signaling	5/148	119/18866	0.0024768	0.0441394	0.0397857	1654/192669/5610/149041/6188	5
GO:0070306	lens fiber cell differentiation	3/148	35/18866	0.00257605	0.0452013	0.0407428	7431/4094/4916	3
GO:0006307	DNA dealkylation involved in DNA repair	2/148	10/18866	0.00263949	0.0452013	0.0407428	79068/54890	2
GO:0010998	regulation of translational initiation by eIF2 alpha phosphorylation	2/148	10/18866	0.00263949	0.0452013	0.0407428	5610/4869	2
GO:0032070	regulation of deoxyribonuclease activity	2/148	10/18866	0.00263949	0.0452013	0.0407428	4869/6188	2
GO:1902415	regulation of mRNA binding	2/148	10/18866	0.00263949	0.0452013	0.0407428	8664/2332	2
GO:0042273	ribosomal large subunit biogenesis	4/148	74/18866	0.00273423	0.0464607	0.041878	6175/22907/90441/4869	4
GO:0019083	viral transcription	6/148	178/18866	0.00283143	0.0477423	0.0430332	6175/6597/23435/10410/6205/6188	6
KEGG Pathways
ID	Description	GeneRatio	BgRatio	pvalue	p.adjust	qvalue	geneID	Count
hsa03015	mRNA surveillance pathway	11/69	97/8163	3.86657e-10	4.79454e-08	4.63988e-08	23283/22916/55339/11052/79869/2521/1478/5500/23435/51692/22985	11
hsa03040	Spliceosome	11/69	147/8163	3.30648e-08	2.05002e-06	1.98389e-06	3178/22916/10594/8683/7307/2521/3192/11325/988/29896/22985	11
Reactome Pathways
ID	Description	GeneRatio	BgRatio	pvalue	p.adjust	qvalue	geneID	Count
R-HSA-72163	mRNA Splicing - Major Pathway	21/104	183/10704	3.6554e-17	1.42195e-14	1.20051e-14	3178/23283/22916/5094/10594/5725/55339/79869/8683/7307/2521/1478/3192/1993/11325/27238/85313/988/51692/3185/10181	21
R-HSA-72172	mRNA Splicing	21/104	191/10704	8.90267e-17	1.73157e-14	1.46191e-14	3178/23283/22916/5094/10594/5725/55339/79869/8683/7307/2521/1478/3192/1993/11325/27238/85313/988/51692/3185/10181	21
R-HSA-72203	Processing of Capped Intron-Containing Pre-mRNA	22/104	244/10704	1.06325e-15	1.37869e-13	1.16398e-13	3178/23283/22916/5094/10594/5725/55339/79869/8683/7307/2521/1478/3192/1993/11325/27238/85313/988/51692/3185/10181/7884	22
R-HSA-75067	Processing of Capped Intronless Pre-mRNA	8/104	28/10704	1.60002e-10	1.55602e-08	1.3137e-08	23283/134353/22916/55339/79869/1478/51692/7884	8
R-HSA-73856	RNA Polymerase II Transcription Termination	10/104	67/10704	7.56008e-10	5.88174e-08	4.96578e-08	23283/134353/22916/55339/79869/8683/7307/1478/51692/7884	10
R-HSA-77595	Processing of Intronless Pre-mRNAs	6/104	19/10704	1.78139e-08	1.15493e-06	9.75075e-07	23283/22916/55339/79869/1478/51692	6
R-HSA-72187	mRNA 3'-end processing	8/104	58/10704	7.76094e-08	4.31287e-06	3.64122e-06	23283/22916/55339/79869/8683/7307/1478/51692	8
R-HSA-8934593	Regulation of RUNX1 Expression and Activity	5/104	17/10704	4.4331e-07	2.1556e-05	1.81991e-05	4343/27161/27327/192669/192670	5
R-HSA-5628897	TP53 Regulates Metabolic Genes	8/104	87/10704	1.87611e-06	8.10898e-05	6.84617e-05	4343/27161/9377/54541/27327/192669/192670/7532	8
R-HSA-203927	MicroRNA (miRNA) biogenesis	5/104	24/10704	2.88473e-06	0.000112216	9.47408e-05	27161/192669/192670/57510/54487	5
R-HSA-6803529	FGFR2 alternative splicing	5/104	26/10704	4.39608e-06	0.000155461	0.000131251	3178/22916/5725/23543/3185	5
R-HSA-9022692	Regulation of MECP2 expression and activity	5/104	33/10704	1.50275e-05	0.000487141	0.000411278	4343/27161/27327/192669/192670	5
R-HSA-9029569	NR1H3 & NR1H2 regulate gene expression linked to cholesterol transport and efflux	5/104	37/10704	2.6762e-05	0.000799888	0.000675321	4343/27161/27327/192669/192670	5
R-HSA-8986944	Transcriptional Regulation by MECP2	6/104	62/10704	2.87877e-05	0.000799888	0.000675321	4343/27161/27327/192669/192670/54487	6
R-HSA-9024446	NR1H2 and NR1H3-mediated signaling	5/104	47/10704	8.71984e-05	0.00226134	0.00190919	4343/27161/27327/192669/192670	5
R-HSA-77588	SLBP Dependent Processing of Replication-Dependent Histone Pre-mRNAs	3/104	11/10704	0.000138929	0.0033777	0.00285169	134353/22916/7884	3
R-HSA-72202	Transport of Mature Transcript to Cytoplasm	6/104	84/10704	0.000160216	0.00366612	0.0030952	22916/55339/8683/7307/51692/7884	6
R-HSA-5687128	MAPK6/MAPK4 signaling	6/104	89/10704	0.00022026	0.00476006	0.00401878	4343/27161/10642/27327/192669/192670	6
R-HSA-2559585	Oncogene Induced Senescence	4/104	33/10704	0.00027707	0.00567264	0.00478924	4343/27327/192669/192670	4
R-HSA-4086398	Ca2+ pathway	5/104	62/10704	0.000327811	0.00637592	0.00538299	4343/27161/27327/192669/192670	5
R-HSA-8853884	Transcriptional Regulation by VENTX	4/104	39/10704	0.000532588	0.00986556	0.00832919	4343/27327/192669/192670	4
R-HSA-8868773	rRNA processing in the nucleus and cytosol	8/104	194/10704	0.000587725	0.0103921	0.0087737	2091/6175/22803/26354/79159/1736/6205/6188	8
R-HSA-1912422	Pre-NOTCH Expression and Processing	6/104	109/10704	0.000656539	0.0110285	0.00931102	4343/27161/27327/192669/192670/6487	6
R-HSA-5654738	Signaling by FGFR2	5/104	73/10704	0.000699373	0.0110285	0.00931102	3178/22916/5725/23543/3185	5
R-HSA-159234	Transport of Mature mRNAs Derived from Intronless Transcripts	4/104	42/10704	0.000708771	0.0110285	0.00931102	22916/55339/51692/7884	4
R-HSA-72312	rRNA processing	8/104	204/10704	0.000817318	0.0122283	0.010324	2091/6175/22803/26354/79159/1736/6205/6188	8
R-HSA-6802957	Oncogenic MAPK signaling	5/104	84/10704	0.00132142	0.0190383	0.0160735	9444/27044/5500/60/55109	5
R-HSA-72695	Formation of the ternary complex, and subsequently, the 43S complex	4/104	51/10704	0.00148013	0.0205633	0.017361	8664/8667/6205/6188	4
R-HSA-190236	Signaling by FGFR	5/104	87/10704	0.00154573	0.0207341	0.0175052	3178/22916/5725/23543/3185	5
R-HSA-211000	Gene Silencing by RNA	6/104	136/10704	0.00206459	0.0252457	0.0213142	27161/27327/192669/192670/57510/54487	6
R-HSA-6791226	Major pathway of rRNA processing in the nucleolus and cytosol	7/104	184/10704	0.00206815	0.0252457	0.0213142	2091/6175/22803/26354/79159/6205/6188	7
R-HSA-1912408	Pre-NOTCH Transcription and Translation	5/104	93/10704	0.00207677	0.0252457	0.0213142	4343/27161/27327/192669/192670	5
R-HSA-72649	Translation initiation complex formation	4/104	58/10704	0.00238589	0.0272974	0.0230463	8664/8667/6205/6188	4
R-HSA-72702	Ribosomal scanning and start codon recognition	4/104	58/10704	0.00238589	0.0272974	0.0230463	8664/8667/6205/6188	4
R-HSA-72662	Activation of the mRNA upon binding of the cap-binding complex and eIFs, and subsequent binding to 43S	4/104	59/10704	0.00254053	0.0282362	0.023839	8664/8667/6205/6188	4
R-HSA-72689	Formation of a pool of free 40S subunits	5/104	101/10704	0.00297786	0.0321774	0.0271665	8664/6175/8667/6205/6188	5
R-HSA-111367	SLBP independent Processing of Histone Pre-mRNAs	2/104	10/10704	0.00399891	0.0412834	0.0348543	134353/22916	2
R-HSA-6802952	Signaling by BRAF and RAF fusions	4/104	67/10704	0.00403282	0.0412834	0.0348543	9444/27044/60/55109	4
R-HSA-156827	L13a-mediated translational silencing of Ceruloplasmin expression	5/104	111/10704	0.00446518	0.0445373	0.0376015	8664/6175/8667/6205/6188	5
R-HSA-72706	GTP hydrolysis and joining of the 60S ribosomal subunit	5/104	112/10704	0.00463843	0.0451087	0.0380839	8664/6175/8667/6205/6188	5
Hallmark
ID	Description	GeneRatio	BgRatio	pvalue	p.adjust	qvalue	geneID	Count
HALLMARK_MYC_TARGETS_V1	HALLMARK_MYC_TARGETS_V1	18/53	200/4383	5.44717e-12	1.52521e-10	1.26145e-10	HNRNPA1/EIF3D/FBL/NCBP2/SSB/XRCC6/RPLP0/U2AF1/COX5A/CSTF2/FAM120A/GLO1/HNRNPU/GNL3/NOLC1/TARDBP/NPM1/RPS3	18
HALLMARK_INTERFERON_ALPHA_RESPONSE	HALLMARK_INTERFERON_ALPHA_RESPONSE	7/53	97/4383	0.000140248	0.00196347	0.00162393	ADAR/MOV10/EIF2AK2/IFI44L/IFITM3/LGALS3BP/MX1	7
HALLMARK_UNFOLDED_PROTEIN_RESPONSE	HALLMARK_UNFOLDED_PROTEIN_RESPONSE	6/53	113/4383	0.00219896	0.0205237	0.0169745	FUS/DDIT4/NOLC1/CCL2/DKC1/NPM1	6
HALLMARK_MYC_TARGETS_V2	HALLMARK_MYC_TARGETS_V2	4/53	58/4383	0.00499157	0.034941	0.0288986	GRWD1/GNL3/NOLC1/NPM1	4
HALLMARK_G2M_CHECKPOINT	HALLMARK_G2M_CHECKPOINT	7/53	200/4383	0.00958899	0.0447486	0.0370102	ILF3/HNRNPU/EWSR1/NOLC1/DKC1/DTYMK/YTHDC1	7
HALLMARK_INTERFERON_GAMMA_RESPONSE	HALLMARK_INTERFERON_GAMMA_RESPONSE	7/53	200/4383	0.00958899	0.0447486	0.0370102	ADAR/CCL2/EIF2AK2/IFI44L/IFITM3/LGALS3BP/MX1	7
CellMarker
ID	Description	GeneRatio	BgRatio	pvalue	p.adjust	qvalue	geneID	Count
Embryonic prefrontal cortex, Normal, Interneuron	Embryonic prefrontal cortex, Normal, Interneuron	6/134	35/13012	1.35397e-06	0.00032089	0.000238013	VIM/MEG3/CELF4/MAF/PTPRZ1/SOX2-OT	6
Undefined, Normal, Interferon responsive secretory cell	Undefined, Normal, Interferon responsive secretory cell	2/134	3/13012	0.000313672	0.0371701	0.0275701	IFITM3/MX1	2
